# Supplementary material for: Fluorescent Dissolved Organic Matter Components as Surrogates for Disinfection Byproduct Formation in Drinking Water: A Critical Review
Source: ACS ES T Water. 2023 Jun 12;3(8):1997–2008. doi: 10.1021/acsestwater.2c00583 (PMC10425960; doi:10.1021/acsestwater.2c00583)
Supplement: Supplementary file 2 — ew2c00583_si_002.zip [file ew2c00583_si_002.zip]

Archive with 2 entries (2 files):
- Extracted data.txt
- METADATA_extracted data.pdf
