# Supplementary material for: Fluorescent Dissolved Organic Matter Components as Surrogates for Disinfection Byproduct Formation in Drinking Water: A Critical Review
Source: ACS ES T Water. 2023 Jun 12;3(8):1997–2008. doi: 10.1021/acsestwater.2c00583 (PMC10425960; doi:10.1021/acsestwater.2c00583)
Supplement: Supplementary file 2 — ew2c00583_si_002.zip [file ew2c00583_si_002.zip › Extracted data.txt]

n	water.source	water.treatment.process	samples.anal	dom.source	con.dom_ppmc	water.chara	dbpfp	dbpfp.std.method	dbpfp.disinfection.meth	dbpfp.dose_ppm	dbpfp.residual_ppm	dbpfp.quencher	dbpfp.time_days	dbpfp.temp_deg	dbpfp.ph	dbpfp.buffer	dbpfp.light.cond	spectro.ex.range_nm	spectro.ex.inc_nm	spectro.em.range_nm	spectro.em.inc_nm	spectro.scan.speed_nmpermin	spectro.norm	spectro.ph	spectro.anal.method	spectro.anal.tools	spectro.ver.tools	spectro.const.vali	spectro.scat.peaks	spectro.inner-filt	parafac.fluo.type	parafac.comp	parafac.ex_nm	parafac.em_nm	dbp.group	dbps	nb.eems	cor.fit	slope	r2	p.value	ref	year	country
1	surface water	aluminium coagulation and filtration	raw and disinfected water	natural	2.54	Br, CaCO3, Mn	yes	no	HOCl	3.8	1	NH4Cl	8	20	7.1	NA	dark	240-450	10	300-600	2	NA	Raman	7.1	PARAFAC	NA	NA	split-half analysis	Raman-NA	Mobed_1996	unknow	C1	270, 340	448	HAAs	monochloroacetic acid, dichloroacetic acid, trichloroacetic acid, monobromoacetic acid, dibromoacetic acid	9	lin	NA	0.86	NA	Beggs_2009	2009	USA
1	surface water	aluminium coagulation and filtration	raw and disinfected water	natural	2.54	Br, CaCO3, Mn	yes	no	HOCl	3.8	1	NH4Cl	8	20	7.1	NA	dark	240-450	10	300-600	2	NA	Raman	7.1	PARAFAC	NA	NA	split-half analysis	Raman-NA	Mobed_1996	quinone-like	C2	250, 280	455	HAAs	monochloroacetic acid, dichloroacetic acid, trichloroacetic acid, monobromoacetic acid, dibromoacetic acid	9	lin	NA	0.87	NA	Beggs_2009	2009	USA
1	surface water	aluminium coagulation and filtration	raw and disinfected water	natural	2.54	Br, CaCO3, Mn	yes	no	HOCl	3.8	1	NH4Cl	8	20	7.1	NA	dark	240-450	10	300-600	2	NA	Raman	7.1	PARAFAC	NA	NA	split-half analysis	Raman-NA	Mobed_1996	unknow	C3	318	386	HAAs	monochloroacetic acid, dichloroacetic acid, trichloroacetic acid, monobromoacetic acid, dibromoacetic acid	9	lin	NA	0.86	NA	Beggs_2009	2009	USA
1	surface water	aluminium coagulation and filtration	raw and disinfected water	natural	2.54	Br, CaCO3, Mn	yes	no	HOCl	3.8	1	NH4Cl	8	20	7.1	NA	dark	240-450	10	300-600	2	NA	Raman	7.1	PARAFAC	NA	NA	split-half analysis	Raman-NA	Mobed_1996	humic-like	C4	265	266	HAAs	monochloroacetic acid, dichloroacetic acid, trichloroacetic acid, monobromoacetic acid, dibromoacetic acid	9	lin	NA	0.83	NA	Beggs_2009	2009	USA
1	surface water	aluminium coagulation and filtration	raw and disinfected water	natural	2.54	Br, CaCO3, Mn	yes	no	HOCl	3.8	1	NH4Cl	8	20	7.1	NA	dark	240-450	10	300-600	2	NA	Raman	7.1	PARAFAC	NA	NA	split-half analysis	Raman-NA	Mobed_1996	semiquinone-like	C5	259, 280	515	HAAs	monochloroacetic acid, dichloroacetic acid, trichloroacetic acid, monobromoacetic acid, dibromoacetic acid	9	lin	NA	0.80	NA	Beggs_2009	2009	USA
1	surface water	aluminium coagulation and filtration	raw and disinfected water	natural	2.54	Br, CaCO3, Mn	yes	no	HOCl	3.8	1	NH4Cl	8	20	7.1	NA	dark	240-450	10	300-600	2	NA	Raman	7.1	PARAFAC	NA	NA	split-half analysis	Raman-NA	Mobed_1996	unknow	C6	270	433	HAAs	monochloroacetic acid, dichloroacetic acid, trichloroacetic acid, monobromoacetic acid, dibromoacetic acid	9	lin	NA	0.89	NA	Beggs_2009	2009	USA
1	surface water	aluminium coagulation and filtration	raw and disinfected water	natural	2.54	Br, CaCO3, Mn	yes	no	HOCl	3.8	1	NH4Cl	8	20	7.1	NA	dark	240-450	10	300-600	2	NA	Raman	7.1	PARAFAC	NA	NA	split-half analysis	Raman-NA	Mobed_1996	semiquinone-like	C7	270, 378	260, 460	HAAs	monochloroacetic acid, dichloroacetic acid, trichloroacetic acid, monobromoacetic acid, dibromoacetic acid	9	lin	NA	0.82	NA	Beggs_2009	2009	USA
1	surface water	aluminium coagulation and filtration	raw and disinfected water	natural	2.54	Br, CaCO3, Mn	yes	no	HOCl	3.8	1	NH4Cl	8	20	7.1	NA	dark	240-450	10	300-600	2	NA	Raman	7.1	PARAFAC	NA	NA	split-half analysis	Raman-NA	Mobed_1996	tryptophan-like	C8	270	270	HAAs	monochloroacetic acid, dichloroacetic acid, trichloroacetic acid, monobromoacetic acid, dibromoacetic acid	9	lin	NA	0.74	NA	Beggs_2009	2009	USA
1	surface water	aluminium coagulation and filtration	raw and disinfected water	natural	2.54	Br, CaCO3, Mn	yes	no	HOCl	3.8	1	NH4Cl	8	20	7.1	NA	dark	240-450	10	300-600	2	NA	Raman	7.1	PARAFAC	NA	NA	split-half analysis	Raman-NA	Mobed_1996	semiquinone-like	C9	266, 345	410	HAAs	monochloroacetic acid, dichloroacetic acid, trichloroacetic acid, monobromoacetic acid, dibromoacetic acid	9	lin	NA	0.74	NA	Beggs_2009	2009	USA
1	surface water	aluminium coagulation and filtration	raw and disinfected water	natural	2.54	Br, CaCO3, Mn	yes	no	HOCl	3.8	1	NH4Cl	8	20	7.1	NA	dark	240-450	10	300-600	2	NA	Raman	7.1	PARAFAC	NA	NA	split-half analysis	Raman-NA	Mobed_1996	unknow	C10	304	424	HAAs	monochloroacetic acid, dichloroacetic acid, trichloroacetic acid, monobromoacetic acid, dibromoacetic acid	9	lin	NA	0.66	NA	Beggs_2009	2009	USA
1	surface water	aluminium coagulation and filtration	raw and disinfected water	natural	2.54	Br, CaCO3, Mn	yes	no	HOCl	3.8	1	NH4Cl	8	20	7.1	NA	dark	240-450	10	300-600	2	NA	Raman	7.1	PARAFAC	NA	NA	split-half analysis	Raman-NA	Mobed_1996	quinone-like	C11	260	260	HAAs	monochloroacetic acid, dichloroacetic acid, trichloroacetic acid, monobromoacetic acid, dibromoacetic acid	9	lin	NA	0.87	NA	Beggs_2009	2009	USA
1	surface water	aluminium coagulation and filtration	raw and disinfected water	natural	2.54	Br, CaCO3, Mn	yes	no	HOCl	3.8	1	NH4Cl	8	20	7.1	NA	dark	240-450	10	300-600	2	NA	Raman	7.1	PARAFAC	NA	NA	split-half analysis	Raman-NA	Mobed_1996	quinone-like	C12	250, 303	250, 306, 341	HAAs	monochloroacetic acid, dichloroacetic acid, trichloroacetic acid, monobromoacetic acid, dibromoacetic acid	9	lin	NA	0.80	NA	Beggs_2009	2009	USA
1	surface water	aluminium coagulation and filtration	raw and disinfected water	natural	2.54	Br, CaCO3, Mn	yes	no	HOCl	3.8	1	NH4Cl	8	20	7.1	NA	dark	240-450	10	300-600	2	NA	Raman	7.1	PARAFAC	NA	NA	split-half analysis	Raman-NA	Mobed_1996	tyrosine-like	C13	280	271	HAAs	monochloroacetic acid, dichloroacetic acid, trichloroacetic acid, monobromoacetic acid, dibromoacetic acid	9	lin	NA	0.86	NA	Beggs_2009	2009	USA
1	surface water	aluminium coagulation and filtration	raw and disinfected water	natural	2.54	Br, CaCO3, Mn	yes	no	HOCl	3.8	1	NH4Cl	8	20	7.1	NA	dark	240-450	10	300-600	2	NA	Raman	7.1	PARAFAC	NA	NA	split-half analysis	Raman-NA	Mobed_1996	multi-comp	sumC1-13	270, 250, 318, 265, 259, 3x270, 266, 304, 260, 250, 280	448, 455, 386, 266, 515, 433, 260, 270, 410, 424, 260, 250, 271	HAAs	monochloroacetic acid, dichloroacetic acid, trichloroacetic acid, monobromoacetic acid, dibromoacetic acid	9	lin	neg	0.86	NA	Beggs_2009	2009	USA
1	surface water	aluminium coagulation and filtration	raw and disinfected water	natural	2.54	Br, CaCO3, Mn	yes	no	HOCl	3.8	1	NH4Cl	8	20	7.1	NA	dark	240-450	10	300-600	2	NA	Raman	7.1	PARAFAC	NA	NA	split-half analysis	Raman-NA	Mobed_1996	unknow	C1	270, 340	448	THMs	trichloromethane, bromodichloromethane, dibromochloromethane, tribromomethane	9	lin	NA	0.96	NA	Beggs_2009	2009	USA
1	surface water	aluminium coagulation and filtration	raw and disinfected water	natural	2.54	Br, CaCO3, Mn	yes	no	HOCl	3.8	1	NH4Cl	8	20	7.1	NA	dark	240-450	10	300-600	2	NA	Raman	7.1	PARAFAC	NA	NA	split-half analysis	Raman-NA	Mobed_1996	quinone-like	C2	250, 280	455	THMs	trichloromethane, bromodichloromethane, dibromochloromethane, tribromomethane	9	lin	NA	0.96	NA	Beggs_2009	2009	USA
1	surface water	aluminium coagulation and filtration	raw and disinfected water	natural	2.54	Br, CaCO3, Mn	yes	no	HOCl	3.8	1	NH4Cl	8	20	7.1	NA	dark	240-450	10	300-600	2	NA	Raman	7.1	PARAFAC	NA	NA	split-half analysis	Raman-NA	Mobed_1996	unknow	C3	318	386	THMs	trichloromethane, bromodichloromethane, dibromochloromethane, tribromomethane	9	lin	NA	0.92	NA	Beggs_2009	2009	USA
1	surface water	aluminium coagulation and filtration	raw and disinfected water	natural	2.54	Br, CaCO3, Mn	yes	no	HOCl	3.8	1	NH4Cl	8	20	7.1	NA	dark	240-450	10	300-600	2	NA	Raman	7.1	PARAFAC	NA	NA	split-half analysis	Raman-NA	Mobed_1996	humic-like	C4	265	266	THMs	trichloromethane, bromodichloromethane, dibromochloromethane, tribromomethane	9	lin	NA	0.92	NA	Beggs_2009	2009	USA
1	surface water	aluminium coagulation and filtration	raw and disinfected water	natural	2.54	Br, CaCO3, Mn	yes	no	HOCl	3.8	1	NH4Cl	8	20	7.1	NA	dark	240-450	10	300-600	2	NA	Raman	7.1	PARAFAC	NA	NA	split-half analysis	Raman-NA	Mobed_1996	semiquinone-like	C5	259, 280	515	THMs	trichloromethane, bromodichloromethane, dibromochloromethane, tribromomethane	9	lin	NA	0.89	NA	Beggs_2009	2009	USA
1	surface water	aluminium coagulation and filtration	raw and disinfected water	natural	2.54	Br, CaCO3, Mn	yes	no	HOCl	3.8	1	NH4Cl	8	20	7.1	NA	dark	240-450	10	300-600	2	NA	Raman	7.1	PARAFAC	NA	NA	split-half analysis	Raman-NA	Mobed_1996	unknow	C6	270	433	THMs	trichloromethane, bromodichloromethane, dibromochloromethane, tribromomethane	9	lin	NA	0.96	NA	Beggs_2009	2009	USA
1	surface water	aluminium coagulation and filtration	raw and disinfected water	natural	2.54	Br, CaCO3, Mn	yes	no	HOCl	3.8	1	NH4Cl	8	20	7.1	NA	dark	240-450	10	300-600	2	NA	Raman	7.1	PARAFAC	NA	NA	split-half analysis	Raman-NA	Mobed_1996	semiquinone-like	C7	270, 378	260, 460	THMs	trichloromethane, bromodichloromethane, dibromochloromethane, tribromomethane	9	lin	NA	0.91	NA	Beggs_2009	2009	USA
1	surface water	aluminium coagulation and filtration	raw and disinfected water	natural	2.54	Br, CaCO3, Mn	yes	no	HOCl	3.8	1	NH4Cl	8	20	7.1	NA	dark	240-450	10	300-600	2	NA	Raman	7.1	PARAFAC	NA	NA	split-half analysis	Raman-NA	Mobed_1996	tryptophan-like	C8	270	270	THMs	trichloromethane, bromodichloromethane, dibromochloromethane, tribromomethane	9	lin	NA	0.62	NA	Beggs_2009	2009	USA
1	surface water	aluminium coagulation and filtration	raw and disinfected water	natural	2.54	Br, CaCO3, Mn	yes	no	HOCl	3.8	1	NH4Cl	8	20	7.1	NA	dark	240-450	10	300-600	2	NA	Raman	7.1	PARAFAC	NA	NA	split-half analysis	Raman-NA	Mobed_1996	semiquinone-like	C9	266, 345	410	THMs	trichloromethane, bromodichloromethane, dibromochloromethane, tribromomethane	9	lin	NA	0.87	NA	Beggs_2009	2009	USA
1	surface water	aluminium coagulation and filtration	raw and disinfected water	natural	2.54	Br, CaCO3, Mn	yes	no	HOCl	3.8	1	NH4Cl	8	20	7.1	NA	dark	240-450	10	300-600	2	NA	Raman	7.1	PARAFAC	NA	NA	split-half analysis	Raman-NA	Mobed_1996	unknow	C10	304	424	THMs	trichloromethane, bromodichloromethane, dibromochloromethane, tribromomethane	9	lin	NA	0.85	NA	Beggs_2009	2009	USA
1	surface water	aluminium coagulation and filtration	raw and disinfected water	natural	2.54	Br, CaCO3, Mn	yes	no	HOCl	3.8	1	NH4Cl	8	20	7.1	NA	dark	240-450	10	300-600	2	NA	Raman	7.1	PARAFAC	NA	NA	split-half analysis	Raman-NA	Mobed_1996	quinone-like	C11	260	260	THMs	trichloromethane, bromodichloromethane, dibromochloromethane, tribromomethane	9	lin	NA	0.96	NA	Beggs_2009	2009	USA
1	surface water	aluminium coagulation and filtration	raw and disinfected water	natural	2.54	Br, CaCO3, Mn	yes	no	HOCl	3.8	1	NH4Cl	8	20	7.1	NA	dark	240-450	10	300-600	2	NA	Raman	7.1	PARAFAC	NA	NA	split-half analysis	Raman-NA	Mobed_1996	quinone-like	C12	250, 303	250, 306, 341	THMs	trichloromethane, bromodichloromethane, dibromochloromethane, tribromomethane	9	lin	NA	0.67	NA	Beggs_2009	2009	USA
1	surface water	aluminium coagulation and filtration	raw and disinfected water	natural	2.54	Br, CaCO3, Mn	yes	no	HOCl	3.8	1	NH4Cl	8	20	7.1	NA	dark	240-450	10	300-600	2	NA	Raman	7.1	PARAFAC	NA	NA	split-half analysis	Raman-NA	Mobed_1996	tyrosine-like	C13	280	271	THMs	trichloromethane, bromodichloromethane, dibromochloromethane, tribromomethane	9	lin	NA	0.95	NA	Beggs_2009	2009	USA
1	surface water	aluminium coagulation and filtration	raw and disinfected water	natural	2.54	Br, CaCO3, Mn	yes	no	HOCl	3.8	1	NH4Cl	8	20	7.1	NA	dark	240-450	10	300-600	2	NA	Raman	7.1	PARAFAC	NA	NA	split-half analysis	Raman-NA	Mobed_1996	multi-comp	sumC1-13	270, 250, 318, 265, 259, 3x270, 266, 304, 260, 250, 280	448, 455, 386, 266, 515, 433, 260, 270, 410, 424, 260, 250, 271	THMs	trichloromethane, bromodichloromethane, dibromochloromethane, tribromomethane	9	lin	neg	0.95	NA	Beggs_2009	2009	USA
2	groundwater	aluminium coagulation	raw and coagulated water	natural	3.3-5	no	yes	no	HOCl	10	NA	Na2SO3	2	room	NA	NA	dark	204-404	5	290-550	0.5	1500	DOC	3	PARAFAC	N-way, SOLO	3, 4.2	non-negativity, split-half analysis	Raman-NA	NA	multi-comp	C2-C3	219, 304-219, 280	381-310	HAAs	dichloroacetic acid	30	lin	pos-neg	0.61	0.01	Johnstone_2009	2009	USA
2	groundwater	aluminium coagulation	raw and coagulated water	natural	3.3-5	no	yes	no	HOCl	10	NA	Na2SO3	2	room	NA	NA	dark	204-404	5	290-550	0.5	1500	DOC	3	PARAFAC	N-way, SOLO	3, 4.2	non-negativity, split-half analysis	Raman-NA	NA	humic-like	C1	209	440	NA	NA	30	NA	NA	NA	NA	Johnstone_2009	2009	USA
2	groundwater	aluminium coagulation	raw and coagulated water	natural	3.3-5	no	yes	no	HOCl	10	NA	Na2SO3	2	room	NA	NA	dark	204-404	5	290-550	0.5	1500	DOC	3	PARAFAC	N-way, SOLO	3, 4.2	non-negativity, split-half analysis	Raman-NA	NA	microbial humic-like	C2	219, 304	381	NA	NA	30	NA	NA	NA	NA	Johnstone_2009	2009	USA
2	groundwater	aluminium coagulation	raw and coagulated water	natural	3.3-5	no	yes	no	HOCl	10	NA	Na2SO3	2	room	NA	NA	dark	204-404	5	290-550	0.5	1500	DOC	3	PARAFAC	N-way, SOLO	3, 4.2	non-negativity, split-half analysis	Raman-NA	NA	tyrosine-like	C3	219, 280	310	NA	NA	30	NA	NA	NA	NA	Johnstone_2009	2009	USA
2	groundwater	aluminium coagulation	raw and coagulated water	natural	3.3-5	no	yes	no	HOCl	10	NA	Na2SO3	2	room	NA	NA	dark	204-404	5	290-550	0.5	1500	DOC	3	PARAFAC	N-way, SOLO	3, 4.2	non-negativity, split-half analysis	Raman-NA	NA	multi-comp	C2-C3	219, 304-219, 280	381-310	HAAs	trichloroacetic acid	30	lin	pos-neg	0.70	0.01	Johnstone_2009	2009	USA
2	groundwater	aluminium coagulation	raw and coagulated water	natural	3.3-5	no	yes	no	HOCl	10	NA	NH4Cl	2	room	NA	NA	dark	204-404	5	290-550	0.5	1500	DOC	3	PARAFAC	N-way, SOLO	3, 4.2	non-negativity, split-half analysis	Raman-NA	NA	multi-comp	C2-C3	219, 304-219, 280	381-310	THMs	trichloromethane	30	lin	pos-neg	0.77	0.01	Johnstone_2009	2009	USA
3	surface water	no	raw water	natural	NA	no	yes	no	HOCl	NA	1	Na2S2O3	7	20	8	yes-NA	dark	200-400	2	250-550	3	NA	NA	NA	PARAFAC	N-way	NA	split-half analysis	NA	NA	humic-like	C1	265, 350	480	THMs	trichloromethane, bromodichloromethane, dibromochloromethane, tribromomethane	56	lin	pos	0.64	NA	Hua_2010	2010	USA
3	surface water	no	raw water	natural	NA	no	yes	no	HOCl	NA	1	Na2S2O3	7	20	8	yes-NA	dark	200-400	2	250-550	3	NA	NA	NA	PARAFAC	N-way	NA	split-half analysis	NA	NA	humic-like	C2	240, 300	405	THMs	trichloromethane, bromodichloromethane, dibromochloromethane, tribromomethane	56	lin	pos	0.57	NA	Hua_2010	2010	USA
3	surface water	no	raw water	natural	NA	no	yes	no	HOCl	NA	1	Na2S2O3	7	20	8	yes-NA	dark	200-400	2	250-550	3	NA	NA	NA	PARAFAC	N-way	NA	split-half analysis	NA	NA	xenobiotic	C3	NA	NA	THMs	trichloromethane, bromodichloromethane, dibromochloromethane, tribromomethane	56	lin	pos	NA	NA	Hua_2010	2010	USA
3	surface water	no	raw water	natural	NA	no	yes	no	HOCl	NA	1	Na2S2O3	7	20	8	yes-NA	dark	200-400	2	250-550	3	NA	NA	NA	PARAFAC	N-way	NA	split-half analysis	NA	NA	unknow	C4	240	335	THMs	trichloromethane, bromodichloromethane, dibromochloromethane, tribromomethane	56	lin	pos	NA	NA	Hua_2010	2010	USA
3	surface water	no	raw water	natural	NA	no	yes	no	HOCl	NA	1	Na2S2O3	7	20	8	yes-NA	dark	200-400	2	250-550	3	NA	NA	NA	PARAFAC	N-way	NA	split-half analysis	NA	NA	tyrosine-like	C5	230, 270	305	THMs	trichloromethane, bromodichloromethane, dibromochloromethane, tribromomethane	56	lin	pos	NA	NA	Hua_2010	2010	USA
3	surface water	no	raw water	natural	NA	no	yes	no	HOCl	NA	1	Na2S2O3	7	20	8	yes-NA	dark	NA	NA	NA	NA	NA	NA	NA	peak intensity	NA	NA	NA	NA	NA	UV	SUVA	254	NA	THMs	trichloromethane, bromodichloromethane, dibromochloromethane, tribromomethane	56	lin	pos	0.47	NA	Hua_2010	2010	USA
4	surface water	coagulation and filtration	fresh, biodegraded,	pine litter leachate	0.5	Br, CaCO3	yes	UFC_Summers1996	HOCl	NA	1	NH4Cl	1	20	8	borate	dark	NA	NA	NA	NA	NA	NA	NA	NA	NA	NA	NA	NA	NA	NA	NA	NA	NA	HKs	1,1-dichloro-2-propanone, 1,1,1-trichloro-2-propanone	71	NA	NA	NA	NA	Beggs_2011	2011	USA
4	surface water	coagulation and filtration	fresh, biodegraded,	pine litter leachate	0.5	Br, CaCO3	yes	UFC_Summers1996	HOCl	NA	1	NH4Cl	1	20	8	borate	dark	240-450	10	300-600	2	NA	Raman	NA	PARAFAC	NA	NA	split-half analysis	Raman-NA	Ohno_2002	tyrosine-like	C1	270	306	HAAs	monochloroacetic acid, dichloroacetic acid, trichloroacetic acid, monobromoacetic acid, dibromoacetic acid	71	lin	NA	0.01	NA	Beggs_2011	2011	USA
4	surface water	coagulation and filtration	fresh, biodegraded,	pine litter leachate	0.5	Br, CaCO3	yes	UFC_Summers1996	HOCl	NA	1	NH4Cl	1	20	8	borate	dark	240-450	10	300-600	2	NA	Raman	NA	PARAFAC	NA	NA	split-half analysis	Raman-NA	Ohno_2002	humic-like	C2	240, 340	464	HAAs	monochloroacetic acid, dichloroacetic acid, trichloroacetic acid, monobromoacetic acid, dibromoacetic acid	71	lin	pos	0.84	NA	Beggs_2011	2011	USA
4	surface water	coagulation and filtration	fresh, biodegraded,	pine litter leachate	0.5	Br, CaCO3	yes	UFC_Summers1996	HOCl	NA	1	NH4Cl	1	20	8	borate	dark	240-450	10	300-600	2	NA	Raman	NA	PARAFAC	NA	NA	split-half analysis	Raman-NA	Ohno_2002	humic-like	C3	240, 300	420	HAAs	monochloroacetic acid, dichloroacetic acid, trichloroacetic acid, monobromoacetic acid, dibromoacetic acid	71	lin	NA	0.39	NA	Beggs_2011	2011	USA
4	surface water	coagulation and filtration	fresh, biodegraded,	pine litter leachate	0.5	Br, CaCO3	yes	UFC_Summers1996	HOCl	NA	1	NH4Cl	1	20	8	borate	dark	240-450	10	300-600	2	NA	Raman	NA	PARAFAC	NA	NA	split-half analysis	Raman-NA	Ohno_2002	tryptophan-like	C4	240, 280	336	HAAs	monochloroacetic acid, dichloroacetic acid, trichloroacetic acid, monobromoacetic acid, dibromoacetic acid	71	lin	NA	0.17	NA	Beggs_2011	2011	USA
4	surface water	coagulation and filtration	fresh, biodegraded,	pine litter leachate	0.5	Br, CaCO3	yes	UFC_Summers1996	HOCl	NA	1	NH4Cl	1	20	8	borate	dark	240-450	10	300-600	2	NA	Raman	NA	peak intensity	NA	NA	NA	NA	NA	fluorophore_index	A	NA	NA	HAAs	monochloroacetic acid, dichloroacetic acid, trichloroacetic acid, monobromoacetic acid, dibromoacetic acid	71	lin	NA	0.59	NA	Beggs_2011	2011	USA
4	surface water	coagulation and filtration	fresh, biodegraded,	pine litter leachate	0.5	Br, CaCO3	yes	UFC_Summers1996	HOCl	NA	1	NH4Cl	1	20	8	borate	dark	240-450	10	300-600	2	NA	Raman	NA	peak intensity	NA	NA	NA	NA	NA	fluorophore_index	C	NA	NA	HAAs	monochloroacetic acid, dichloroacetic acid, trichloroacetic acid, monobromoacetic acid, dibromoacetic acid	71	lin	NA	0.47	NA	Beggs_2011	2011	USA
4	surface water	coagulation and filtration	fresh, biodegraded,	pine litter leachate	0.5	Br, CaCO3	yes	UFC_Summers1996	HOCl	NA	1	NH4Cl	1	20	8	borate	dark	240-450	10	300-600	2	NA	Raman	NA	peak intensity	NA	NA	NA	NA	NA	fluorophore_index	B	NA	NA	HAAs	monochloroacetic acid, dichloroacetic acid, trichloroacetic acid, monobromoacetic acid, dibromoacetic acid	71	lin	NA	0.02	NA	Beggs_2011	2011	USA
4	surface water	coagulation and filtration	fresh, biodegraded,	pine litter leachate	0.5	Br, CaCO3	yes	UFC_Summers1996	HOCl	NA	1	NH4Cl	1	20	8	borate	dark	240-450	10	300-600	2	NA	Raman	NA	peak intensity	NA	NA	NA	NA	NA	fluorophore_index	T	NA	NA	HAAs	monochloroacetic acid, dichloroacetic acid, trichloroacetic acid, monobromoacetic acid, dibromoacetic acid	71	lin	NA	0.04	NA	Beggs_2011	2011	USA
4	surface water	coagulation and filtration	fresh, biodegraded,	pine litter leachate	0.5	Br, CaCO3	yes	UFC_Summers1996	HOCl	NA	1	NH4Cl	1	20	8	borate	dark	240-450	10	300-600	2	NA	Raman	NA	PARAFAC	NA	NA	split-half analysis	Raman-NA	Ohno_2002	multi-comp	sumC1-4	NA	NA	HAAs	monochloroacetic acid, dichloroacetic acid, trichloroacetic acid, monobromoacetic acid, dibromoacetic acid	71	lin	NA	0.11	NA	Beggs_2011	2011	USA
4	surface water	coagulation and filtration	fresh, biodegraded,	pine litter leachate	0.5	Br, CaCO3	yes	UFC_Summers1996	HOCl	NA	1	NH4Cl	1	20	8	borate	dark	NA	NA	NA	NA	NA	NA	NA	NA	NA	NA	NA	NA	NA	NA	NA	NA	NA	HAAs	monochloroacetic acid, dichloroacetic acid, trichloroacetic acid, monobromoacetic acid, dibromoacetic acid	71	NA	NA	NA	NA	Beggs_2011	2011	USA
4	surface water	coagulation and filtration	fresh, biodegraded,	pine litter leachate	0.5	Br, CaCO3	yes	UFC_Summers1996	HOCl	NA	1	NH4Cl	1	20	8	borate	dark	NA	NA	NA	NA	NA	NA	NA	NA	NA	NA	NA	NA	NA	NA	NA	NA	NA	HANs	dichloroacetonitrile, trichloroacetonitrile, bromochloroacetonitrile, dibromoacetonitrile	71	NA	NA	NA	NA	Beggs_2011	2011	USA
4	surface water	coagulation and filtration	fresh, biodegraded,	pine litter leachate	0.5	Br, CaCO3	yes	UFC_Summers1996	HOCl	NA	1	NH4Cl	1	20	8	borate	dark	240-450	10	300-600	2	NA	Raman	NA	PARAFAC	NA	NA	split-half analysis	Raman-NA	Ohno_2002	tyrosine-like	C1	270	306	THMs	trichloromethane, bromodichloromethane, dibromochloromethane, tribromomethane	71	lin	NA	0.01	NA	Beggs_2011	2011	USA
4	surface water	coagulation and filtration	fresh, biodegraded,	pine litter leachate	0.5	Br, CaCO3	yes	UFC_Summers1996	HOCl	NA	1	NH4Cl	1	20	8	borate	dark	240-450	10	300-600	2	NA	Raman	NA	PARAFAC	NA	NA	split-half analysis	Raman-NA	Ohno_2002	humic-like	C2	240, 340	464	THMs	trichloromethane, bromodichloromethane, dibromochloromethane, tribromomethane	71	lin	pos	0.72	NA	Beggs_2011	2011	USA
4	surface water	coagulation and filtration	fresh, biodegraded,	pine litter leachate	0.5	Br, CaCO3	yes	UFC_Summers1996	HOCl	NA	1	NH4Cl	1	20	8	borate	dark	240-450	10	300-600	2	NA	Raman	NA	PARAFAC	NA	NA	split-half analysis	Raman-NA	Ohno_2002	humic-like	C3	240, 300	420	THMs	trichloromethane, bromodichloromethane, dibromochloromethane, tribromomethane	71	lin	NA	0.40	NA	Beggs_2011	2011	USA
4	surface water	coagulation and filtration	fresh, biodegraded,	pine litter leachate	0.5	Br, CaCO3	yes	UFC_Summers1996	HOCl	NA	1	NH4Cl	1	20	8	borate	dark	240-450	10	300-600	2	NA	Raman	NA	PARAFAC	NA	NA	split-half analysis	Raman-NA	Ohno_2002	tryptophan-like	C4	240, 280	336	THMs	trichloromethane, bromodichloromethane, dibromochloromethane, tribromomethane	71	lin	pos	0.60	NA	Beggs_2011	2011	USA
4	surface water	coagulation and filtration	fresh, biodegraded,	pine litter leachate	0.5	Br, CaCO3	yes	UFC_Summers1996	HOCl	NA	1	NH4Cl	1	20	8	borate	dark	240-450	10	300-600	2	NA	Raman	NA	peak intensity	NA	NA	NA	NA	NA	fluorophore_index	A	NA	NA	THMs	trichloromethane, bromodichloromethane, dibromochloromethane, tribromomethane	71	lin	NA	0.51	NA	Beggs_2011	2011	USA
4	surface water	coagulation and filtration	fresh, biodegraded,	pine litter leachate	0.5	Br, CaCO3	yes	UFC_Summers1996	HOCl	NA	1	NH4Cl	1	20	8	borate	dark	240-450	10	300-600	2	NA	Raman	NA	peak intensity	NA	NA	NA	NA	NA	fluorophore_index	C	NA	NA	THMs	trichloromethane, bromodichloromethane, dibromochloromethane, tribromomethane	71	lin	NA	0.45	NA	Beggs_2011	2011	USA
4	surface water	coagulation and filtration	fresh, biodegraded,	pine litter leachate	0.5	Br, CaCO3	yes	UFC_Summers1996	HOCl	NA	1	NH4Cl	1	20	8	borate	dark	240-450	10	300-600	2	NA	Raman	NA	peak intensity	NA	NA	NA	NA	NA	fluorophore_index	B	NA	NA	THMs	trichloromethane, bromodichloromethane, dibromochloromethane, tribromomethane	71	lin	NA	0.01	NA	Beggs_2011	2011	USA
4	surface water	coagulation and filtration	fresh, biodegraded,	pine litter leachate	0.5	Br, CaCO3	yes	UFC_Summers1996	HOCl	NA	1	NH4Cl	1	20	8	borate	dark	240-450	10	300-600	2	NA	Raman	NA	peak intensity	NA	NA	NA	NA	NA	fluorophore_index	T	NA	NA	THMs	trichloromethane, bromodichloromethane, dibromochloromethane, tribromomethane	71	lin	NA	0.02	NA	Beggs_2011	2011	USA
4	surface water	coagulation and filtration	fresh, biodegraded,	pine litter leachate	0.5	Br, CaCO3	yes	UFC_Summers1996	HOCl	NA	1	NH4Cl	1	20	8	borate	dark	240-450	10	300-600	2	NA	Raman	NA	PARAFAC	NA	NA	split-half analysis	Raman-NA	Ohno_2002	multi-comp	sumC1-4	NA	NA	THMs	trichloromethane, bromodichloromethane, dibromochloromethane, tribromomethane	71	lin	NA	0.08	NA	Beggs_2011	2011	USA
4	surface water	coagulation and filtration	fresh, biodegraded,	pine litter leachate	0.5	Br, CaCO3	yes	UFC_Summers1996	HOCl	NA	1	NH4Cl	1	20	8	borate	dark	NA	NA	NA	NA	NA	NA	NA	NA	NA	NA	NA	NA	NA	NA	NA	NA	NA	HNMs	trichloronitromethane	71	NA	NA	NA	NA	Beggs_2011	2011	USA
5	surface water	aluminium coagulation and filtration	raw, coagulated and disinfected water	natural	1.4-9.4	Br	yes	5710B	HOCl	NA	2.6-8.1	Na2SO3+NH4Cl	7	room	7	PO4	dark	NA	NA	NA	NA	NA	NA	NA	NA	NA	NA	NA	NA	NA	NA	NA	NA	NA	HKs	1,1,1-trichloro-2-propanone	64	lin	pos	NA	NA	Pifer_2012	2012	USA
5	surface water	aluminium coagulation and filtration	raw, coagulated and disinfected water	natural	1.4-9.4	Br	yes	5710B	HOCl	NA	2.6-8.1	Na2SO3+NH4Cl	7	room	7	PO4	dark	NA	NA	NA	NA	NA	NA	NA	NA	NA	NA	NA	NA	NA	NA	NA	NA	NA	THMs	bromodichloromethane, dibromochloromethane, tribromomethane	64	lin	pos	NA	NA	Pifer_2012	2012	USA
5	surface water	aluminium coagulation and filtration	raw, coagulated and disinfected water	natural	1.4-9.4	Br	yes	5710B	HOCl	NA	2.6-8.1	Na2SO3+NH4Cl	7	room	7	PO4	dark	NA	NA	NA	NA	NA	NA	NA	NA	NA	NA	NA	NA	NA	NA	NA	NA	NA	HANs	dichloroacetonitrile, trichloroacetonitrile, dibromoacetonitrile	64	lin	pos	NA	NA	Pifer_2012	2012	USA
5	surface water	aluminium coagulation and filtration	raw, coagulated and disinfected water	natural	1.4-9.4	Br	yes	5710B	HOCl	NA	2.6-8.1	Na2SO3+NH4Cl	7	room	7	PO4	dark	200-400	1	270-600	1	NA	NA	NA	PARAFAC	DOMFluor	NA	split-half analysis	Raman, Rayleigh-Cleanscan	NA	humic-like	C1	238, 329	430	THMs	trichloromethane	64	lin	pos	0.84	NA	Pifer_2012	2012	USA
5	surface water	aluminium coagulation and filtration	raw, coagulated and disinfected water	natural	1.4-9.4	Br	yes	5710B	HOCl	NA	2.6-8.1	Na2SO3+NH4Cl	7	room	7	PO4	dark	200-400	1	270-600	1	NA	NA	NA	PARAFAC	DOMFluor	NA	split-half analysis	Raman, Rayleigh-Cleanscan	NA	tryptophan-like	C2	231	362	THMs	trichloromethane	64	lin	pos	0.40	NA	Pifer_2012	2012	USA
5	surface water	aluminium coagulation and filtration	raw, coagulated and disinfected water	natural	1.4-9.4	Br	yes	5710B	HOCl	NA	2.6-8.1	Na2SO3+NH4Cl	7	room	7	PO4	dark	200-400	1	270-600	1	NA	NA	NA	PARAFAC	DOMFluor	NA	split-half analysis	Raman, Rayleigh-Cleanscan	NA	humic-like	C3	228, 344	426	THMs	trichloromethane	64	lin	pos	0.40	NA	Pifer_2012	2012	USA
5	surface water	aluminium coagulation and filtration	raw, coagulated and disinfected water	natural	1.4-9.4	Br	yes	5710B	HOCl	NA	2.6-8.1	Na2SO3+NH4Cl	7	room	7	PO4	dark	200-400	1	270-600	1	NA	NA	NA	PARAFAC	DOMFluor	NA	split-half analysis	Raman, Rayleigh-Cleanscan	NA	humic-like	C4	250, 395	471	THMs	trichloromethane	64	lin	pos	0.76	NA	Pifer_2012	2012	USA
5	surface water	aluminium coagulation and filtration	raw, coagulated and disinfected water	natural	1.4-9.4	Br	yes	5710B	HOCl	NA	2.6-8.1	Na2SO3+NH4Cl	7	room	7	PO4	dark	NA	NA	NA	NA	NA	NA	NA	peak intensity	NA	NA	NA	NA	NA	UV	SUVA	254	NA	THMs	trichloromethane	64	lin	pos	0.51	NA	Pifer_2012	2012	USA
6	surface water	chlorine dioxide preoxidation, alum coagulation	raw, coagulated and disinfected water	natural	1-5.8	CaCO3	yes	no	ClO2	5.7-8.2	3-5	yes-NA	7	25	7	PO4	dark	NA	NA	NA	NA	NA	NA	NA	NA	NA	NA	NA	NA	NA	NA	NA	NA	NA	HKs	1,1,1-trichloro-2-propanone	68	NA	NA	NA	NA	Granderson_2013	2013	USA
6	surface water	chlorine dioxide preoxidation, alum coagulation	raw, coagulated and disinfected water	natural	1-5.8	CaCO3	yes	no	ClO2	5.7-8.2	3-5	yes-NA	7	25	7	PO4	dark	NA	NA	NA	NA	NA	NA	NA	NA	NA	NA	NA	NA	NA	NA	NA	NA	NA	THMs	bromodichloromethane, dibromochloromethane, tribromomethane	68	NA	NA	NA	NA	Granderson_2013	2013	USA
6	surface water	chlorine dioxide preoxidation, alum coagulation	raw, coagulated and disinfected water	natural	1-5.8	CaCO3	yes	no	ClO2	5.7-8.2	3-5	yes-NA	7	25	7	PO4	dark	NA	NA	NA	NA	NA	NA	NA	NA	NA	NA	NA	NA	NA	NA	NA	NA	NA	HANs	dichloroacetonitrile, trichloroacetonitrile	68	NA	NA	NA	NA	Granderson_2013	2013	USA
6	surface water	chlorine dioxide preoxidation, alum coagulation	raw, coagulated and disinfected water	natural	1-5.8	CaCO3	yes	no	ClO2	5.7-8.2	3-5	yes-NA	7	25	7	PO4	dark	NA	NA	NA	NA	NA	NA	NA	PARAFAC	DOMFluor	NA	split-half analysis	Raman, Rayleigh-Cleanscan	NA	humic-like	C1	258, 333	456	THMs	trichloromethane	68	lin	pos	0.92	NA	Granderson_2013	2013	USA
6	surface water	chlorine dioxide preoxidation, alum coagulation	raw, coagulated and disinfected water	natural	1-5.8	CaCO3	yes	no	ClO2	5.7-8.2	3-5	yes-NA	7	25	7	PO4	dark	NA	NA	NA	NA	NA	NA	NA	PARAFAC	DOMFluor	NA	split-half analysis	Raman, Rayleigh-Cleanscan	NA	humic-like	C2	234, 308, 384	420	THMs	trichloromethane	68	lin	pos	0.92	NA	Granderson_2013	2013	USA
6	surface water	chlorine dioxide preoxidation, alum coagulation	raw, coagulated and disinfected water	natural	1-5.8	CaCO3	yes	no	ClO2	5.7-8.2	3-5	yes-NA	7	25	7	PO4	dark	NA	NA	NA	NA	NA	NA	NA	PARAFAC	DOMFluor	NA	split-half analysis	Raman, Rayleigh-Cleanscan	NA	tryptophan-like	C3	230, 280	351	THMs	trichloromethane	68	lin	pos	NA	NA	Granderson_2013	2013	USA
6	surface water	chlorine dioxide preoxidation, alum coagulation	raw, coagulated and disinfected water	natural	1-5.8	CaCO3	yes	no	ClO2	5.7-8.2	3-5	yes-NA	7	25	7	PO4	dark	NA	NA	NA	NA	NA	NA	NA	PARAFAC	DOMFluor	NA	split-half analysis	Raman, Rayleigh-Cleanscan	NA	humic-like	C4	250, 344	426	THMs	trichloromethane	68	lin	pos	0.93	NA	Granderson_2013	2013	USA
6	surface water	chlorine dioxide preoxidation, alum coagulation	raw, coagulated and disinfected water	natural	1-5.8	CaCO3	yes	no	ClO2	5.7-8.2	3-5	yes-NA	7	25	7	PO4	dark	NA	NA	NA	NA	NA	NA	NA	PARAFAC	DOMFluor	NA	split-half analysis	Raman, Rayleigh-Cleanscan	NA	humic-like	C5	227, 280, 391	489	THMs	trichloromethane	68	lin	pos	0.93	NA	Granderson_2013	2013	USA
7	surface water	no	raw water	natural	1.6-1.8	no	yes	no	HOCl	5	NA	Na2SO3	1	25	7.8	PO4	dark	250-500	5	300-550	0.5	1200	quinine sulfate	NA	PARAFAC	DOMFluor	NA	NA	290 nm cutoff filter	yes_ns	humic-like	C1	250, 330	450	HAAs	monochloroacetic acid, dichloroacetic acid, trichloroacetic acid, bromochloroacetic acid, monobromoacetic acid, dibromoacetic acid	36	lin	pos	0.92	0.01	Nguyen_2013	2013	KOR
7	surface water	no	raw water	natural	1.6-1.8	no	yes	no	HOCl	5	NA	Na2SO3	1	25	7.8	PO4	dark	NA	NA	NA	NA	NA	NA	NA	peak intensity	NA	NA	NA	NA	NA	UV	UV	254	NA	HAAs	monochloroacetic acid, dichloroacetic acid, trichloroacetic acid, bromochloroacetic acid, monobromoacetic acid, dibromoacetic acid	36	lin	pos	0.95	0.01	Nguyen_2013	2013	KOR
7	surface water	no	raw water	natural	1.6-1.8	no	yes	no	HOCl	5	NA	Na2SO3	1	25	7.8	PO4	dark	250-500	5	300-550	0.5	1200	quinine sulfate	NA	PARAFAC	DOMFluor	NA	NA	290 nm cutoff filter	yes_ns	humic-like	C2	250	380	HAAs	monochloroacetic acid, dichloroacetic acid, trichloroacetic acid, bromochloroacetic acid, monobromoacetic acid, dibromoacetic acid	36	lin	pos	0.71	0.01	Nguyen_2013	2013	KOR
7	surface water	no	raw water	natural	1.6-1.8	no	yes	no	HOCl	5	NA	Na2SO3	1	25	7.8	PO4	dark	250-500	5	300-550	0.5	1200	quinine sulfate	NA	peak intensity	NA	NA	NA	NA	NA	fluorophore_index	FI	370	450–500	HAAs	monochloroacetic acid, dichloroacetic acid, trichloroacetic acid, bromochloroacetic acid, monobromoacetic acid, dibromoacetic acid	36	lin	neg	0.45	0.01	Nguyen_2013	2013	KOR
7	surface water	no	raw water	natural	1.6-1.8	no	yes	no	HOCl	5	NA	Na2SO3	1	25	7.8	PO4	dark	250-500	5	300-550	0.5	1200	quinine sulfate	NA	PARAFAC	DOMFluor	NA	NA	290 nm cutoff filter	yes_ns	humic-like	C1	250, 330	450	THMs	trichloromethane, bromodichloromethane, dibromochloromethane, tribromomethane	36	lin	pos	0.91	0.01	Nguyen_2013	2013	KOR
7	surface water	no	raw water	natural	1.6-1.8	no	yes	no	HOCl	5	NA	Na2SO3	1	25	7.8	PO4	dark	NA	NA	NA	NA	NA	NA	NA	peak intensity	NA	NA	NA	NA	NA	UV	UV	254	NA	THMs	trichloromethane, bromodichloromethane, dibromochloromethane, tribromomethane	36	lin	pos	0.91	0.01	Nguyen_2013	2013	KOR
7	surface water	no	raw water	natural	1.6-1.8	no	yes	no	HOCl	5	NA	Na2SO3	1	25	7.8	PO4	dark	250-500	5	300-550	0.5	1200	quinine sulfate	NA	PARAFAC	DOMFluor	NA	NA	290 nm cutoff filter	yes_ns	humic-like	C2	250	380	THMs	trichloromethane, bromodichloromethane, dibromochloromethane, tribromomethane	36	lin	pos	0.71	0.01	Nguyen_2013	2013	KOR
7	surface water	no	raw water	natural	1.6-1.8	no	yes	no	HOCl	5	NA	Na2SO3	1	25	7.8	PO4	dark	250-500	5	300-550	0.5	1200	quinine sulfate	NA	peak intensity	NA	NA	NA	NA	NA	fluorophore_index	FI	370	450–500	THMs	trichloromethane, bromodichloromethane, dibromochloromethane, tribromomethane	36	lin	neg	0.34	0.01	Nguyen_2013	2013	KOR
8	surface water	UV irradiation	raw and disinfected water	revers osmose concentrate from raw water at the utilities	2.7	NO3, Br, Cl, SO4	yes	no	UV + HOCl	1	NA	L-ascorbic acid	1	20	7.5	PO4	NA	250-450	5	320-550	1	NA	Raman	NA	PARAFAC	DOMFluor	7.12	split-half analysis	Raman-NA	NA	humic-like	C2	250, 360	434	HALs	2,2,2-trichloroethane-1,1-diol	8	lin	neg	0.96	NA	Lyon_2014	2014	USA
8	surface water	UV irradiation	raw and disinfected water	revers osmose concentrate from raw water at the utilities	2.7	NO3, Br, Cl, SO4	yes	no	UV + HOCl	1	NA	L-ascorbic acid	1	20	7.5	PO4	NA	250-450	5	320-550	1	NA	Raman	NA	PARAFAC	DOMFluor	7.12	split-half analysis	Raman-NA	NA	tryptophan-like	C4	250, 280	357	HALs	2,2,2-trichloroethane-1,1-diol	8	lin	neg	0.99	NA	Lyon_2014	2014	USA
8	surface water	UV irradiation	raw and disinfected water	revers osmose concentrate from raw water + nitrate spike-10ppm	2.7	NO3, Br, Cl, SO4	yes	no	UV + HOCl	1	NA	L-ascorbic acid	1	20	7.5	PO4	NA	250-450	5	320-550	1	NA	Raman	NA	PARAFAC	DOMFluor	7.12	split-half analysis	Raman-NA	NA	humic-like	C2	250, 360	434	HALs	2,2,2-trichloroethane-1,1-diol	8	lin	neg	0.96	NA	Lyon_2014	2014	USA
8	surface water	UV irradiation	raw and disinfected water	revers osmose concentrate from raw water + nitrate spike-10ppm	2.7	NO3, Br, Cl, SO4	yes	no	UV + HOCl	1	NA	L-ascorbic acid	1	20	7.5	PO4	NA	250-450	5	320-550	1	NA	Raman	NA	PARAFAC	DOMFluor	7.12	split-half analysis	Raman-NA	NA	tryptophan-like	C4	250, 280	357	HALs	2,2,2-trichloroethane-1,1-diol	8	lin	neg	0.97	NA	Lyon_2014	2014	USA
8	surface water	UV irradiation	raw and disinfected water	revers osmose concentrate from raw water + bromide-1ppm	2.7	NO3, Br, Cl, SO4	yes	no	UV + HOCl	1	NA	L-ascorbic acid	1	20	7.5	PO4	NA	250-450	5	320-550	1	NA	Raman	NA	PARAFAC	DOMFluor	7.12	split-half analysis	Raman-NA	NA	humic-like	C2	250, 360	434	HALs	2,2,2-trichloroethane-1,1-diol	8	lin	neg	1.00	NA	Lyon_2014	2014	USA
8	surface water	UV irradiation	raw and disinfected water	revers osmose concentrate from raw water + bromide-1ppm	2.7	NO3, Br, Cl, SO4	yes	no	UV + HOCl	1	NA	L-ascorbic acid	1	20	7.5	PO4	NA	250-450	5	320-550	1	NA	Raman	NA	PARAFAC	DOMFluor	7.12	split-half analysis	Raman-NA	NA	tryptophan-like	C4	250, 280	357	HALs	2,2,2-trichloroethane-1,1-diol	8	lin	neg	0.95	NA	Lyon_2014	2014	USA
8	surface water	UV irradiation	raw and disinfected water	revers osmose concentrate from raw water + bromide -1ppm + nitrate-10ppmN	2.7	NO3, Br, Cl, SO4	yes	no	UV + HOCl	1	NA	L-ascorbic acid	1	20	7.5	PO4	NA	250-450	5	320-550	1	NA	Raman	NA	PARAFAC	DOMFluor	7.12	split-half analysis	Raman-NA	NA	humic-like	C2	250, 360	434	HALs	2,2,2-trichloroethane-1,1-diol	8	lin	neg	0.96	NA	Lyon_2014	2014	USA
8	surface water	UV irradiation	raw and disinfected water	revers osmose concentrate from raw water + bromide -1ppm + nitrate-10ppmN	2.7	NO3, Br, Cl, SO4	yes	no	UV + HOCl	1	NA	L-ascorbic acid	1	20	7.5	PO4	NA	250-450	5	320-550	1	NA	Raman	NA	PARAFAC	DOMFluor	7.12	split-half analysis	Raman-NA	NA	tryptophan-like	C4	250, 280	357	HALs	2,2,2-trichloroethane-1,1-diol	8	lin	neg	0.98	NA	Lyon_2014	2014	USA
8	surface water	UV irradiation	raw and disinfected water	revers osmose concentrate from raw water at the utilities	2.7	NO3, Br, Cl, SO4	yes	no	UV + NHCl2	1	NA	L-ascorbic acid	1	20	7.5	PO4	NA	250-450	5	320-550	1	NA	Raman	NA	PARAFAC	DOMFluor	7.12	split-half analysis	Raman-NA	NA	humic-like	C2	250, 360	434	CNX	cyanogen chloride	8	lin	neg	0.91	NA	Lyon_2014	2014	USA
8	surface water	UV irradiation	raw and disinfected water	revers osmose concentrate from raw water at the utilities	2.7	NO3, Br, Cl, SO4	yes	no	UV + NHCl2	1	NA	L-ascorbic acid	1	20	7.5	PO4	NA	250-450	5	320-550	1	NA	Raman	NA	PARAFAC	DOMFluor	7.12	split-half analysis	Raman-NA	NA	tryptophan-like	C4	250, 280	357	CNX	cyanogen chloride	8	lin	neg	0.79	NA	Lyon_2014	2014	USA
8	surface water	UV irradiation	raw and disinfected water	revers osmose concentrate from raw water + bromide -1ppm + nitrate-10ppmN	2.7	NO3, Br, Cl, SO4	yes	no	UV + HOCl	1	NA	L-ascorbic acid	1	20	7.5	PO4	NA	NA	NA	NA	NA	NA	NA	NA	NA	NA	NA	NA	NA	NA	NA	NA	NA	NA	HANs	NA	8	NA	NA	NA	NA	Lyon_2014	2014	USA
8	surface water	UV irradiation	raw and disinfected water	revers osmose concentrate from raw water + bromide -1ppm + nitrate-10ppmN	2.7	NO3, Br, Cl, SO4	yes	no	UV + HOCl	1	NA	L-ascorbic acid	1	20	7.5	PO4	NA	NA	NA	NA	NA	NA	NA	NA	NA	NA	NA	NA	NA	NA	NA	NA	NA	NA	HKs	NA	8	NA	NA	NA	NA	Lyon_2014	2014	USA
8	surface water	UV irradiation	raw and disinfected water	revers osmose concentrate from raw water + bromide -1ppm + nitrate-10ppmN	2.7	NO3, Br, Cl, SO4	yes	no	UV + HOCl	1	NA	L-ascorbic acid	1	20	7.5	PO4	NA	NA	NA	NA	NA	NA	NA	NA	NA	NA	NA	NA	NA	NA	NA	NA	NA	NA	HNMs	NA	8	NA	NA	NA	NA	Lyon_2014	2014	USA
8	surface water	UV irradiation	raw and disinfected water	revers osmose concentrate from raw water + bromide -1ppm + nitrate-10ppmN	2.7	NO3, Br, Cl, SO4	yes	no	UV + HOCl	1	NA	L-ascorbic acid	1	20	7.5	PO4	NA	NA	NA	NA	NA	NA	NA	NA	NA	NA	NA	NA	NA	NA	NA	NA	NA	NA	HAMs	NA	8	NA	NA	NA	NA	Lyon_2014	2014	USA
8	surface water	UV irradiation	raw and disinfected water	revers osmose concentrate from raw water + bromide -1ppm + nitrate-10ppmN	2.7	NO3, Br, Cl, SO4	yes	no	UV + HOCl	1	NA	L-ascorbic acid	1	20	7.5	PO4	NA	250-450	5	320-550	1	NA	Raman	NA	PARAFAC	DOMFluor	7.12	split-half analysis	Raman-NA	NA	microbial humic-like	C1	250, 320	414	NA	NA	NA	NA	NA	NA	NA	Lyon_2014	2014	USA
8	surface water	UV irradiation	raw and disinfected water	revers osmose concentrate from raw water + bromide -1ppm + nitrate-10ppmN	2.7	NO3, Br, Cl, SO4	yes	no	UV + HOCl	1	NA	L-ascorbic acid	1	20	7.5	PO4	NA	250-450	5	320-550	1	NA	Raman	NA	PARAFAC	DOMFluor	7.12	split-half analysis	Raman-NA	NA	humic-like	C3	250, 360	489	NA	NA	NA	NA	NA	NA	NA	Lyon_2014	2014	USA
8	surface water	UV irradiation	raw and disinfected water	revers osmose concentrate from raw water + bromide -1ppm + nitrate-10ppmN	2.7	NO3, Br, Cl, SO4	yes	no	UV + HOCl	1	NA	L-ascorbic acid	1	20	7.5	PO4	NA	NA	NA	NA	NA	NA	NA	NA	NA	NA	NA	NA	NA	NA	NA	NA	NA	NA	THMs	trichloromethane, bromodichloromethane, dibromochloromethane, tribromomethane	8	NA	NA	NA	NA	Lyon_2014	2014	USA
9	surface water	chlorine dioxide oxidation and alum coagulation	raw, coagulated and disinfected water	algea enrichment	2.2-2.9	no	yes	5710B	HOCl	2000-4000	3-5	NA	7	NA	7	PO4	dark	225-400	1	270-600	1	NA	Raman	NA	PARAFAC	In-house MATLAB code	NA	split-half analysis	Raman, Rayleigh-Zepp_2004	NA	microbial humic-like	C2	237, 337	375, 423	THMs	trichloromethane	244	lin	pos	0.61	0.01	Mash_2014	2014	USA
9	surface water	chlorine dioxide oxidation and alum coagulation	raw, coagulated and disinfected water	algea enrichment	2.2-2.9	no	yes	5710B	HOCl	2000-4000	3-5	NA	7	NA	7	PO4	dark	225-400	1	270-600	1	NA	Raman	NA	PARAFAC	In-house MATLAB code	NA	split-half analysis	Raman, Rayleigh-Zepp_2004	NA	humic-like	C1	235, 325, 386	422, 476	THMs	trichloromethane	244	lin	pos	0.55	0.01	Mash_2014	2014	USA
9	surface water	chlorine dioxide oxidation and alum coagulation	raw, coagulated and disinfected water	algea enrichment	2.2-2.9	no	yes	5710B	HOCl	2000-4000	3-5	NA	7	NA	7	PO4	dark	225-400	1	270-600	1	NA	Raman	NA	PARAFAC	In-house MATLAB code	NA	split-half analysis	Raman, Rayleigh-Zepp_2004	NA	humic-like	C3	267, 367	456	THMs	trichloromethane	244	lin	pos	0.52	0.01	Mash_2014	2014	USA
9	surface water	chlorine dioxide oxidation and alum coagulation	raw, coagulated and disinfected water	algea enrichment	2.2-2.9	no	yes	5710B	HOCl	2000-4000	3-5	NA	7	NA	7	PO4	dark	225-400	1	270-600	1	NA	Raman	NA	PARAFAC	In-house MATLAB code	NA	split-half analysis	Raman, Rayleigh-Zepp_2004	NA	humic-like	C5	309, 370, 400	394, 490	THMs	trichloromethane	244	lin	pos	0.47	0.01	Mash_2014	2014	USA
9	surface water	chlorine dioxide oxidation and alum coagulation	raw, coagulated and disinfected water	algea enrichment	2.2-2.9	no	yes	5710B	HOCl	2000-4000	3-5	NA	7	NA	7	PO4	dark	225-400	1	270-600	1	NA	Raman	NA	PARAFAC	In-house MATLAB code	NA	split-half analysis	Raman, Rayleigh-Zepp_2004	NA	unknow	C4	226, 280	355	THMs	trichloromethane	244	lin	pos	0.18	0.01	Mash_2014	2014	USA
9	surface water	chlorine dioxide oxidation and alum coagulation	raw, coagulated and disinfected water	algea enrichment	2.2-2.9	no	yes	5710B	HOCl	2000-4000	3-5	NA	7	NA	7	PO4	dark	225-400	1	270-600	1	NA	Raman	NA	peak intensity	NA	NA	NA	NA	NA	UV	NA	254	NA	THMs	trichloromethane	244	lin	pos	0.88	0.01	Mash_2014	2014	USA
9	surface water	chlorine dioxide oxidation and alum coagulation	raw, coagulated and disinfected water	algea enrichment	2.2-2.9	no	yes	5710B	HOCl	2000-4000	3-5	NA	7	NA	7	PO4	dark	NA	NA	NA	NA	NA	NA	NA	peak intensity	NA	NA	NA	NA	NA	fluorophore_index	FI	344	425	THMs	trichloromethane	244	lin	pos	0.62	0.01	Mash_2014	2014	USA
9	surface water	chlorine dioxide oxidation and alum coagulation	raw, coagulated and disinfected water	algea enrichment	2.2-2.9	no	yes	5710B	HOCl	2000-4000	3-5	NA	7	NA	7	PO4	dark	NA	NA	NA	NA	NA	NA	NA	peak intensity	NA	NA	NA	NA	NA	UV	SUVA	254	NA	THMs	trichloromethane	244	lin	pos	0.57	0.01	Mash_2014	2014	USA
10	surface water	aluminium coagulation, MIEX resin	raw and MIEX-treated water	natural	1.4-9.4	no	yes	5710B	HOCl	NA	3-7	Na2SO3+NH4Cl	7	25	7	yes-NA	dark	NA	NA	NA	NA	NA	NA	NA	NA	NA	NA	NA	NA	NA	NA	NA	NA	NA	HKs	1,1,1-trichloro-2-propanone	44	NA	NA	NA	NA	Pifer.jws_2014	2014	USA
10	surface water	aluminium coagulation, MIEX resin	raw and MIEX-treated water	natural	1.4-9.4	no	yes	5710B	HOCl	NA	3-7	Na2SO3+NH4Cl	7	25	7	yes-NA	dark	NA	NA	NA	NA	NA	NA	NA	NA	NA	NA	NA	NA	NA	NA	NA	NA	NA	HANs	dichloroacetonitrile, trichloroacetonitrile, dibromoacetonitrile	44	NA	NA	NA	NA	Pifer.jws_2014	2014	USA
10	surface water	aluminium coagulation, MIEX resin	raw and MIEX-treated water	natural	1.4-9.4	no	yes	5710B	HOCl	NA	3-7	Na2SO3+NH4Cl	7	25	7	yes-NA	dark	200-400	1	270-600	1	60000	NA	NA	PARAFAC	DOMFluor	NA	split-half analysis	Raman, Rayleigh-Cleanscan	NA	inst-noise	C2	NA	NA	NA	NA	44	NA	NA	NA	NA	Pifer.jws_2014	2014	USA
10	surface water	aluminium coagulation, MIEX resin	raw and MIEX-treated water	natural	1.4-9.4	no	yes	5710B	HOCl	NA	3-7	Na2SO3+NH4Cl	7	25	7	yes-NA	dark	200-400	1	270-600	1	60000	NA	NA	PARAFAC	DOMFluor	NA	split-half analysis	Raman, Rayleigh-Cleanscan	NA	fulvic-like	C1	238, 329	428	THMs	trichloromethane	44	lin	pos	0.87	NA	Pifer.jws_2014	2014	USA
10	surface water	aluminium coagulation, MIEX resin	raw and MIEX-treated water	natural	1.4-9.4	no	yes	5710B	HOCl	NA	3-7	Na2SO3+NH4Cl	7	25	7	yes-NA	dark	200-400	1	270-600	1	60000	NA	NA	PARAFAC	DOMFluor	NA	split-half analysis	Raman, Rayleigh-Cleanscan	NA	humic-like	C3	212, 271, 371	456	THMs	trichloromethane	44	lin	pos	0.83	NA	Pifer.jws_2014	2014	USA
10	surface water	aluminium coagulation, MIEX resin	raw and MIEX-treated water	natural	1.4-9.4	no	yes	5710B	HOCl	NA	3-7	Na2SO3+NH4Cl	7	25	7	yes-NA	dark	200-400	1	270-600	1	60000	NA	NA	PARAFAC	DOMFluor	NA	split-half analysis	Raman, Rayleigh-Cleanscan	NA	tryptophan-like	C4	229	359	THMs	trichloromethane	44	lin	pos	0.20	NA	Pifer.jws_2014	2014	USA
10	surface water	aluminium coagulation, MIEX resin	raw and MIEX-treated water	natural	1.4-9.4	no	yes	5710B	HOCl	NA	3-7	Na2SO3+NH4Cl	7	25	7	yes-NA	dark	200-400	1	270-600	1	60000	NA	NA	PARAFAC	DOMFluor	NA	split-half analysis	Raman, Rayleigh-Cleanscan	NA	humic-like	C5	229, 371	481	THMs	trichloromethane	44	lin	pos	0.10	NA	Pifer.jws_2014	2014	USA
10	surface water	aluminium coagulation, MIEX resin	raw and MIEX-treated water	natural	1.4-9.4	no	yes	5710B	HOCl	NA	3-7	Na2SO3+NH4Cl	7	25	7	yes-NA	dark	200-400	1	270-600	1	60000	NA	NA	PARAFAC	DOMFluor	NA	split-half analysis	Raman, Rayleigh-Cleanscan	NA	microbial humic-like	C6	209, 322	396	THMs	trichloromethane	44	lin	pos	0.23	NA	Pifer.jws_2014	2014	USA
10	surface water	aluminium coagulation, MIEX resin	raw and MIEX-treated water	natural	1.4-9.4	no	yes	5710B	HOCl	NA	3-7	Na2SO3+NH4Cl	7	25	7	yes-NA	dark	NA	NA	NA	NA	NA	NA	NA	peak intensity	NA	NA	NA	NA	NA	UV	UV	254	NA	THMs	trichloromethane	44	lin	pos	0.25	NA	Pifer.jws_2014	2014	USA
10	surface water	aluminium coagulation, MIEX resin	raw and MIEX-treated water	natural	1.4-9.4	no	yes	5710B	HOCl	NA	3-7	Na2SO3+NH4Cl	7	25	7	yes-NA	dark	200-400	1	270-600	1	60000	NA	NA	peak intensity	NA	NA	NA	NA	NA	fluorophore_index	FI	278	506	THMs	trichloromethane	44	lin	pos	0.88	NA	Pifer.jws_2014	2014	USA
10	surface water	aluminium coagulation, MIEX resin	raw and MIEX-treated water	natural	1.4-9.4	no	yes	5710B	HOCl	NA	3-7	Na2SO3+NH4Cl	7	25	7	yes-NA	dark	NA	NA	NA	NA	NA	NA	NA	NA	NA	NA	NA	NA	NA	NA	NA	NA	NA	THMs	trichloromethane, bromodichloromethane, dibromochloromethane, tribromomethane	44	NA	NA	NA	NA	Pifer.jws_2014	2014	USA
11	wwtps	aluminium coagulation	raw and coagulated water	natural	0.92–13.9	Br	yes	no	HOCl	50	NA	Na2SO3	5	NA	NA	NA	NA	250-500	NA	280-550	NA	NA	quinine sulfate	3	PARAFAC	DOMFluor	NA	split-half analysis	NA	Mobed_1996	fulvic-like	C1	250, 320	414	THMs	bromodichloromethane	91	lin	pos	0.21	0.01	Yang_2015	2015	USA
11	wwtps	aluminium coagulation	raw and coagulated water	natural	0.92–13.9	Br	yes	no	HOCl	50	NA	Na2SO3	5	NA	NA	NA	NA	250-500	NA	280-550	NA	NA	quinine sulfate	3	PARAFAC	DOMFluor	NA	split-half analysis	NA	Mobed_1996	humic-like	C2	250, 355	454.5	THMs	bromodichloromethane	91	lin	pos	0.15	0.01	Yang_2015	2015	USA
11	wwtps	aluminium coagulation	raw and coagulated water	natural	0.92–13.9	Br	yes	no	HOCl	50	NA	Na2SO3	5	NA	NA	NA	NA	250-500	NA	280-550	NA	NA	quinine sulfate	3	PARAFAC	DOMFluor	NA	split-half analysis	NA	Mobed_1996	tryptophan-like	C3	250, 280	355	THMs	bromodichloromethane	91	lin	pos	0.29	0.01	Yang_2015	2015	USA
11	wwtps	aluminium coagulation	raw and coagulated water	natural	0.92–13.9	Br	yes	no	HOCl	50	NA	Na2SO3	5	NA	NA	NA	NA	NA	NA	NA	NA	NA	NA	3	peak intensity	NA	NA	NA	NA	NA	UV	UV	254	NA	THMs	bromodichloromethane	91	lin	pos	0.06	0.05	Yang_2015	2015	USA
11	wwtps	aluminium coagulation	raw and coagulated water	natural	0.92–13.9	Br	yes	no	HOCl	50	NA	Na2SO3	5	NA	NA	NA	NA	250-500	NA	280-550	NA	NA	quinine sulfate	3	PARAFAC	DOMFluor	NA	split-half analysis	NA	Mobed_1996	fulvic-like	C1	250, 320	414	THMs	dibromochloromethane	91	lin	pos	0.02	0.1	Yang_2015	2015	USA
11	wwtps	aluminium coagulation	raw and coagulated water	natural	0.92–13.9	Br	yes	no	HOCl	50	NA	Na2SO3	5	NA	NA	NA	NA	250-500	NA	280-550	NA	NA	quinine sulfate	3	PARAFAC	DOMFluor	NA	split-half analysis	NA	Mobed_1996	humic-like	C2	250, 355	454.5	THMs	dibromochloromethane	91	lin	pos	0.00	0.1	Yang_2015	2015	USA
11	wwtps	aluminium coagulation	raw and coagulated water	natural	0.92–13.9	Br	yes	no	HOCl	50	NA	Na2SO3	5	NA	NA	NA	NA	250-500	NA	280-550	NA	NA	quinine sulfate	3	PARAFAC	DOMFluor	NA	split-half analysis	NA	Mobed_1996	tryptophan-like	C3	250, 280	355	THMs	dibromochloromethane	91	lin	pos	0.05	0.05	Yang_2015	2015	USA
11	wwtps	aluminium coagulation	raw and coagulated water	natural	0.92–13.9	Br	yes	no	HOCl	50	NA	Na2SO3	5	NA	NA	NA	NA	NA	NA	NA	NA	NA	NA	3	peak intensity	NA	NA	NA	NA	NA	UV	UV	254	NA	THMs	dibromochloromethane	91	lin	neg	0.00	0.1	Yang_2015	2015	USA
11	wwtps	aluminium coagulation	raw and coagulated water	natural	0.92–13.9	Br	yes	no	NH2Cl	100	NA	Na2S2O3	5	NA	NA	NA	NA	250-500	NA	280-550	NA	NA	quinine sulfate	3	PARAFAC	DOMFluor	NA	split-half analysis	NA	Mobed_1996	fulvic-like	C1	250, 320	414	NAs	N-nitrosodimethylamine	91	lin	pos	0.30	0.01	Yang_2015	2015	USA
11	wwtps	aluminium coagulation	raw and coagulated water	natural	0.92–13.9	Br	yes	no	NH2Cl	100	NA	Na2S2O3	5	NA	NA	NA	NA	250-500	NA	280-550	NA	NA	quinine sulfate	3	PARAFAC	DOMFluor	NA	split-half analysis	NA	Mobed_1996	humic-like	C2	250, 355	454.5	NAs	N-nitrosodimethylamine	91	lin	pos	0.00	0.01	Yang_2015	2015	USA
11	wwtps	aluminium coagulation	raw and coagulated water	natural	0.92–13.9	Br	yes	no	NH2Cl	100	NA	Na2S2O3	5	NA	NA	NA	NA	250-500	NA	280-550	NA	NA	quinine sulfate	3	PARAFAC	DOMFluor	NA	split-half analysis	NA	Mobed_1996	tryptophan-like	C3	250, 280	355	NAs	N-nitrosodimethylamine	91	lin	pos	0.39	0.01	Yang_2015	2015	USA
11	wwtps	aluminium coagulation	raw and coagulated water	natural	0.92–13.9	Br	yes	no	NH2Cl	100	NA	Na2S2O3	5	NA	NA	NA	NA	NA	NA	NA	NA	NA	NA	3	peak intensity	NA	NA	NA	NA	NA	UV	UV	254	NA	NAs	N-nitrosodimethylamine	91	lin	pos	0.17	0.01	Yang_2015	2015	USA
11	wwtps	aluminium coagulation	raw and coagulated water	natural	0.92–13.9	Br	yes	no	HOCl	50	NA	Na2SO3	5	NA	NA	NA	NA	250-500	NA	280-550	NA	NA	quinine sulfate	3	PARAFAC	DOMFluor	NA	split-half analysis	NA	Mobed_1996	fulvic-like	C1	250, 320	414	THMs	tribromomethane	91	lin	neg	0.01	0.1	Yang_2015	2015	USA
11	wwtps	aluminium coagulation	raw and coagulated water	natural	0.92–13.9	Br	yes	no	HOCl	50	NA	Na2SO3	5	NA	NA	NA	NA	250-500	NA	280-550	NA	NA	quinine sulfate	3	PARAFAC	DOMFluor	NA	split-half analysis	NA	Mobed_1996	humic-like	C2	250, 355	454.5	THMs	tribromomethane	91	lin	neg	0.01	0.1	Yang_2015	2015	USA
11	wwtps	aluminium coagulation	raw and coagulated water	natural	0.92–13.9	Br	yes	no	HOCl	50	NA	Na2SO3	5	NA	NA	NA	NA	250-500	NA	280-550	NA	NA	quinine sulfate	3	PARAFAC	DOMFluor	NA	split-half analysis	NA	Mobed_1996	tryptophan-like	C3	250, 280	355	THMs	tribromomethane	91	lin	neg	0.01	0.1	Yang_2015	2015	USA
11	wwtps	aluminium coagulation	raw and coagulated water	natural	0.92–13.9	Br	yes	no	HOCl	50	NA	Na2SO3	5	NA	NA	NA	NA	NA	NA	NA	NA	NA	NA	3	peak intensity	NA	NA	NA	NA	NA	UV	UV	254	NA	THMs	tribromomethane	91	lin	neg	0.01	0.1	Yang_2015	2015	USA
11	wwtps	aluminium coagulation	raw and coagulated water	natural	0.92–13.9	Br	yes	no	HOCl	50	NA	Na2SO3	5	NA	NA	NA	NA	250-500	NA	280-550	NA	NA	quinine sulfate	3	PARAFAC	DOMFluor	NA	split-half analysis	NA	Mobed_1996	fulvic-like	C1	250, 320	414	THMs	trichloromethane	91	lin	pos	0.68	0.01	Yang_2015	2015	USA
11	wwtps	aluminium coagulation	raw and coagulated water	natural	0.92–13.9	Br	yes	no	HOCl	50	NA	Na2SO3	5	NA	NA	NA	NA	250-500	NA	280-550	NA	NA	quinine sulfate	3	PARAFAC	DOMFluor	NA	split-half analysis	NA	Mobed_1996	humic-like	C2	250, 355	454.5	THMs	trichloromethane	91	lin	pos	0.77	0.01	Yang_2015	2015	USA
11	wwtps	aluminium coagulation	raw and coagulated water	natural	0.92–13.9	Br	yes	no	HOCl	50	NA	Na2SO3	5	NA	NA	NA	NA	250-500	NA	280-550	NA	NA	quinine sulfate	3	PARAFAC	DOMFluor	NA	split-half analysis	NA	Mobed_1996	tryptophan-like	C3	250, 280	355	THMs	trichloromethane	91	lin	pos	0.57	0.01	Yang_2015	2015	USA
11	wwtps	aluminium coagulation	raw and coagulated water	natural	0.92–13.9	Br	yes	no	HOCl	50	NA	Na2SO3	5	NA	NA	NA	NA	NA	NA	NA	NA	NA	NA	3	peak intensity	NA	NA	NA	NA	NA	UV	UV	254	NA	THMs	trichloromethane	91	lin	pos	0.80	0.01	Yang_2015	2015	USA
11	wwtps	aluminium coagulation	raw and coagulated water	natural	0.92–13.9	Br	yes	no	HOCl	50	NA	Na2SO3	5	NA	NA	NA	NA	250-500	NA	280-550	NA	NA	quinine sulfate	3	PARAFAC	DOMFluor	NA	split-half analysis	NA	Mobed_1996	fulvic-like	C1	250, 320	414	THMs	trichloromethane, bromodichloromethane, dibromochloromethane, tribromomethane	91	lin	pos	0.71	0.01	Yang_2015	2015	USA
11	wwtps	aluminium coagulation	raw and coagulated water	natural	0.92–13.9	Br	yes	no	HOCl	50	NA	Na2SO3	5	NA	NA	NA	NA	250-500	NA	280-550	NA	NA	quinine sulfate	3	PARAFAC	DOMFluor	NA	split-half analysis	NA	Mobed_1996	humic-like	C2	250, 355	454.5	THMs	trichloromethane, bromodichloromethane, dibromochloromethane, tribromomethane	91	lin	pos	0.76	0.01	Yang_2015	2015	USA
11	wwtps	aluminium coagulation	raw and coagulated water	natural	0.92–13.9	Br	yes	no	HOCl	50	NA	Na2SO3	5	NA	NA	NA	NA	250-500	NA	280-550	NA	NA	quinine sulfate	3	PARAFAC	DOMFluor	NA	split-half analysis	NA	Mobed_1996	tryptophan-like	C3	250, 280	355	THMs	trichloromethane, bromodichloromethane, dibromochloromethane, tribromomethane	91	lin	pos	0.64	0.01	Yang_2015	2015	USA
11	wwtps	aluminium coagulation	raw and coagulated water	natural	0.92–13.9	Br	yes	no	HOCl	50	NA	Na2SO3	5	NA	NA	NA	NA	NA	NA	NA	NA	NA	NA	3	peak intensity	NA	NA	NA	NA	NA	UV	UV	254	NA	THMs	trichloromethane, bromodichloromethane, dibromochloromethane, tribromomethane	91	lin	pos	0.79	0.01	Yang_2015	2015	USA
12	surface water	no	fresh, photo- and biodegraded leaf leachates	leaf leachate slash pine	5	no	yes	no	HOCl	25	15-21	L-ascorbic acid	1	22	7.5	PO4	dark	200-400	5	290-500	2	NA	NA	3	PARAFAC	DOMFluor	NA	split-half analysis	yes-NA	NA	tyrosine-like	C1	220, 275	300	HALs	2,2,2-trichloroethane-1,1-diol	144	lin	neg	0.05	0.1	Jian_2016	2016	CHN
12	surface water	no	fresh, photo- and biodegraded leaf leachates	leaf leachate slash pine	5	no	yes	no	HOCl	25	15-21	L-ascorbic acid	1	22	7.5	PO4	dark	200-400	5	290-500	2	NA	NA	3	PARAFAC	DOMFluor	NA	split-half analysis	yes-NA	NA	tryptophan-like	C2	220, 255	350	HALs	2,2,2-trichloroethane-1,1-diol	144	lin	neg	0.19	0.1	Jian_2016	2016	CHN
12	surface water	no	fresh, photo- and biodegraded leaf leachates	leaf leachate slash pine	5	no	yes	no	HOCl	25	15-21	L-ascorbic acid	1	22	7.5	PO4	dark	200-400	5	290-500	2	NA	NA	3	PARAFAC	DOMFluor	NA	split-half analysis	yes-NA	NA	humic-like	C3	240, 300	430	HALs	2,2,2-trichloroethane-1,1-diol	144	lin	neg	0.20	0.1	Jian_2016	2016	CHN
12	surface water	no	fresh, photo- and biodegraded leaf leachates	leaf leachate slash pine	5	no	yes	no	HOCl	25	15-21	L-ascorbic acid	1	22	7.5	PO4	dark	200-400	5	290-500	2	NA	NA	3	PARAFAC	DOMFluor	NA	split-half analysis	yes-NA	NA	humic-like	C4	260, 320, 365	460	HALs	2,2,2-trichloroethane-1,1-diol	144	lin	neg	0.23	0.1	Jian_2016	2016	CHN
12	surface water	no	fresh, photo- and biodegraded leaf leachates	leaf leachate Schima superba	5	no	yes	no	HOCl	25	15-21	L-ascorbic acid	1	22	7.5	PO4	dark	200-400	5	290-500	2	NA	NA	3	PARAFAC	DOMFluor	NA	split-half analysis	yes-NA	NA	tyrosine-like	C1	220, 275	300	HALs	2,2,2-trichloroethane-1,1-diol	138	lin	neg	0.33	0.1	Jian_2016	2016	CHN
12	surface water	no	fresh, photo- and biodegraded leaf leachates	leaf leachate Schima superba	5	no	yes	no	HOCl	25	15-21	L-ascorbic acid	1	22	7.5	PO4	dark	200-400	5	290-500	2	NA	NA	3	PARAFAC	DOMFluor	NA	split-half analysis	yes-NA	NA	tryptophan-like	C2	220, 255	350	HALs	2,2,2-trichloroethane-1,1-diol	138	lin	pos	0.23	0.1	Jian_2016	2016	CHN
12	surface water	no	fresh, photo- and biodegraded leaf leachates	leaf leachate Schima superba	5	no	yes	no	HOCl	25	15-21	L-ascorbic acid	1	22	7.5	PO4	dark	200-400	5	290-500	2	NA	NA	3	PARAFAC	DOMFluor	NA	split-half analysis	yes-NA	NA	humic-like	C3	240, 300	430	HALs	2,2,2-trichloroethane-1,1-diol	138	lin	pos	0.81	0.05	Jian_2016	2016	CHN
12	surface water	no	fresh, photo- and biodegraded leaf leachates	leaf leachate Schima superba	5	no	yes	no	HOCl	25	15-21	L-ascorbic acid	1	22	7.5	PO4	dark	200-400	5	290-500	2	NA	NA	3	PARAFAC	DOMFluor	NA	split-half analysis	yes-NA	NA	humic-like	C4	260, 320, 365	460	HALs	2,2,2-trichloroethane-1,1-diol	138	lin	pos	0.79	0.05	Jian_2016	2016	CHN
12	surface water	no	fresh, photo- and biodegraded leaf leachates	leaf leachate slash pine	5	no	yes	no	HOCl	25	15-21	L-ascorbic acid	1	22	7.5	PO4	dark	200-400	5	290-500	2	NA	NA	3	PARAFAC	DOMFluor	NA	split-half analysis	yes-NA	NA	humic-like	C1	220, 275	300	HANs	dichloroacetonitrile, trichloroacetonitrile, bromochloroacetonitrile, dibromoacetonitrile	144	lin	neg	0.44	0.1	Jian_2016	2016	CHN
12	surface water	no	fresh, photo- and biodegraded leaf leachates	leaf leachate slash pine	5	no	yes	no	HOCl	25	15-21	L-ascorbic acid	1	22	7.5	PO4	dark	200-400	5	290-500	2	NA	NA	3	PARAFAC	DOMFluor	NA	split-half analysis	yes-NA	NA	humic-like	C2	220, 255	350	HANs	dichloroacetonitrile, trichloroacetonitrile, bromochloroacetonitrile, dibromoacetonitrile	144	lin	neg	0.55	0.1	Jian_2016	2016	CHN
12	surface water	no	fresh, photo- and biodegraded leaf leachates	leaf leachate slash pine	5	no	yes	no	HOCl	25	15-21	L-ascorbic acid	1	22	7.5	PO4	dark	200-400	5	290-500	2	NA	NA	3	PARAFAC	DOMFluor	NA	split-half analysis	yes-NA	NA	humic-like	C3	240, 300	430	HANs	dichloroacetonitrile, trichloroacetonitrile, bromochloroacetonitrile, dibromoacetonitrile	144	lin	neg	0.01	0.1	Jian_2016	2016	CHN
12	surface water	no	fresh, photo- and biodegraded leaf leachates	leaf leachate slash pine	5	no	yes	no	HOCl	25	15-21	L-ascorbic acid	1	22	7.5	PO4	dark	200-400	5	290-500	2	NA	NA	3	PARAFAC	DOMFluor	NA	split-half analysis	yes-NA	NA	humic-like	C4	260, 320, 365	460	HANs	dichloroacetonitrile, trichloroacetonitrile, bromochloroacetonitrile, dibromoacetonitrile	144	lin	pos	0.05	0.1	Jian_2016	2016	CHN
12	surface water	no	fresh, photo- and biodegraded leaf leachates	leaf leachate Schima superba	5	no	yes	no	HOCl	25	15-21	L-ascorbic acid	1	22	7.5	PO4	dark	200-400	5	290-500	2	NA	NA	3	PARAFAC	DOMFluor	NA	split-half analysis	yes-NA	NA	tyrosine-like	C1	220, 275	300	HANs	dichloroacetonitrile, trichloroacetonitrile, bromochloroacetonitrile, dibromoacetonitrile	138	lin	neg	0.60	0.1	Jian_2016	2016	CHN
12	surface water	no	fresh, photo- and biodegraded leaf leachates	leaf leachate Schima superba	5	no	yes	no	HOCl	25	15-21	L-ascorbic acid	1	22	7.5	PO4	dark	200-400	5	290-500	2	NA	NA	3	PARAFAC	DOMFluor	NA	split-half analysis	yes-NA	NA	tryptophan-like	C2	220, 255	350	HANs	dichloroacetonitrile, trichloroacetonitrile, bromochloroacetonitrile, dibromoacetonitrile	138	lin	pos	0.64	0.1	Jian_2016	2016	CHN
12	surface water	no	fresh, photo- and biodegraded leaf leachates	leaf leachate Schima superba	5	no	yes	no	HOCl	25	15-21	L-ascorbic acid	1	22	7.5	PO4	dark	200-400	5	290-500	2	NA	NA	3	PARAFAC	DOMFluor	NA	split-half analysis	yes-NA	NA	humic-like	C3	240, 300	430	HANs	dichloroacetonitrile, trichloroacetonitrile, bromochloroacetonitrile, dibromoacetonitrile	138	lin	pos	0.35	0.1	Jian_2016	2016	CHN
12	surface water	no	fresh, photo- and biodegraded leaf leachates	leaf leachate Schima superba	5	no	yes	no	HOCl	25	15-21	L-ascorbic acid	1	22	7.5	PO4	dark	200-400	5	290-500	2	NA	NA	3	PARAFAC	DOMFluor	NA	split-half analysis	yes-NA	NA	humic-like	C4	260, 320, 365	460	HANs	dichloroacetonitrile, trichloroacetonitrile, bromochloroacetonitrile, dibromoacetonitrile	138	lin	neg	0.00	0.1	Jian_2016	2016	CHN
12	surface water	no	fresh, photo- and biodegraded leaf leachates	leaf leachate slash pine	5	no	yes	no	HOCl	25	15-21	L-ascorbic acid	1	22	7.5	PO4	dark	200-400	5	290-500	2	NA	NA	3	PARAFAC	DOMFluor	NA	split-half analysis	yes-NA	NA	tyrosine-like	C1	220, 275	300	THMs	trichloromethane, bromodichloromethane, dibromochloromethane, tribromomethane	144	lin	neg	0.29	0.1	Jian_2016	2016	CHN
12	surface water	no	fresh, photo- and biodegraded leaf leachates	leaf leachate slash pine	5	no	yes	no	HOCl	25	15-21	L-ascorbic acid	1	22	7.5	PO4	dark	200-400	5	290-500	2	NA	NA	3	PARAFAC	DOMFluor	NA	split-half analysis	yes-NA	NA	tryptophan-like	C2	220, 255	350	THMs	trichloromethane, bromodichloromethane, dibromochloromethane, tribromomethane	144	lin	neg	0.36	0.1	Jian_2016	2016	CHN
12	surface water	no	fresh, photo- and biodegraded leaf leachates	leaf leachate slash pine	5	no	yes	no	HOCl	25	15-21	L-ascorbic acid	1	22	7.5	PO4	dark	200-400	5	290-500	2	NA	NA	3	PARAFAC	DOMFluor	NA	split-half analysis	yes-NA	NA	humic-like	C3	240, 300	430	THMs	trichloromethane, bromodichloromethane, dibromochloromethane, tribromomethane	144	lin	neg	0.25	0.1	Jian_2016	2016	CHN
12	surface water	no	fresh, photo- and biodegraded leaf leachates	leaf leachate slash pine	5	no	yes	no	HOCl	25	15-21	L-ascorbic acid	1	22	7.5	PO4	dark	200-400	5	290-500	2	NA	NA	3	PARAFAC	DOMFluor	NA	split-half analysis	yes-NA	NA	humic-like	C4	260, 320, 365	460	THMs	trichloromethane, bromodichloromethane, dibromochloromethane, tribromomethane	144	lin	neg	0.63	0.1	Jian_2016	2016	CHN
12	surface water	no	fresh, photo- and biodegraded leaf leachates	leaf leachate Schima superba	5	no	yes	no	HOCl	25	15-21	L-ascorbic acid	1	22	7.5	PO4	dark	200-400	5	290-500	2	NA	NA	3	PARAFAC	DOMFluor	NA	split-half analysis	yes-NA	NA	tyrosine-like	C1	220, 275	300	THMs	trichloromethane, bromodichloromethane, dibromochloromethane, tribromomethane	138	lin	pos	0.00	0.1	Jian_2016	2016	CHN
12	surface water	no	fresh, photo- and biodegraded leaf leachates	leaf leachate Schima superba	5	no	yes	no	HOCl	25	15-21	L-ascorbic acid	1	22	7.5	PO4	dark	200-400	5	290-500	2	NA	NA	3	PARAFAC	DOMFluor	NA	split-half analysis	yes-NA	NA	tryptophan-like	C2	220, 255	350	THMs	trichloromethane, bromodichloromethane, dibromochloromethane, tribromomethane	138	lin	neg	0.41	0.1	Jian_2016	2016	CHN
12	surface water	no	fresh, photo- and biodegraded leaf leachates	leaf leachate Schima superba	5	no	yes	no	HOCl	25	15-21	L-ascorbic acid	1	22	7.5	PO4	dark	200-400	5	290-500	2	NA	NA	3	PARAFAC	DOMFluor	NA	split-half analysis	yes-NA	NA	humic-like	C3	240, 300	430	THMs	trichloromethane, bromodichloromethane, dibromochloromethane, tribromomethane	138	lin	pos	0.01	0.1	Jian_2016	2016	CHN
12	surface water	no	fresh, photo- and biodegraded leaf leachates	leaf leachate Schima superba	5	no	yes	no	HOCl	25	15-21	L-ascorbic acid	1	22	7.5	PO4	dark	200-400	5	290-500	2	NA	NA	3	PARAFAC	DOMFluor	NA	split-half analysis	yes-NA	NA	humic-like	C4	260, 320, 365	460	THMs	trichloromethane, bromodichloromethane, dibromochloromethane, tribromomethane	138	lin	neg	0.12	0.1	Jian_2016	2016	CHN
12	surface water	no	fresh, photo- and biodegraded leaf leachates	leaf leachate slash pine	5	no	yes	no	HOCl	25	15-21	L-ascorbic acid	1	22	7.5	PO4	dark	200-400	5	290-500	2	NA	NA	3	PARAFAC	DOMFluor	NA	split-half analysis	yes-NA	NA	humic-like	C1	220, 275	300	HNMs	trichloronitromethane	144	lin	neg	0.76	0.05	Jian_2016	2016	CHN
12	surface water	no	fresh, photo- and biodegraded leaf leachates	leaf leachate slash pine	5	no	yes	no	HOCl	25	15-21	L-ascorbic acid	1	22	7.5	PO4	dark	200-400	5	290-500	2	NA	NA	3	PARAFAC	DOMFluor	NA	split-half analysis	yes-NA	NA	humic-like	C2	220, 255	350	HNMs	trichloronitromethane	144	lin	neg	0.69	0.05	Jian_2016	2016	CHN
12	surface water	no	fresh, photo- and biodegraded leaf leachates	leaf leachate slash pine	5	no	yes	no	HOCl	25	15-21	L-ascorbic acid	1	22	7.5	PO4	dark	200-400	5	290-500	2	NA	NA	3	PARAFAC	DOMFluor	NA	split-half analysis	yes-NA	NA	humic-like	C3	240, 300	430	HNMs	trichloronitromethane	144	lin	pos	0.05	0.1	Jian_2016	2016	CHN
12	surface water	no	fresh, photo- and biodegraded leaf leachates	leaf leachate slash pine	5	no	yes	no	HOCl	25	15-21	L-ascorbic acid	1	22	7.5	PO4	dark	200-400	5	290-500	2	NA	NA	3	PARAFAC	DOMFluor	NA	split-half analysis	yes-NA	NA	humic-like	C4	260, 320, 365	460	HNMs	trichloronitromethane	144	lin	pos	0.18	0.1	Jian_2016	2016	CHN
12	surface water	no	fresh, photo- and biodegraded leaf leachates	leaf leachate Schima superba	5	no	yes	no	HOCl	25	15-21	L-ascorbic acid	1	22	7.5	PO4	dark	200-400	5	290-500	2	NA	NA	3	PARAFAC	DOMFluor	NA	split-half analysis	yes-NA	NA	tyrosine-like	C1	220, 275	300	HNMs	trichloronitromethane	138	lin	neg	0.75	0.1	Jian_2016	2016	CHN
12	surface water	no	fresh, photo- and biodegraded leaf leachates	leaf leachate Schima superba	5	no	yes	no	HOCl	25	15-21	L-ascorbic acid	1	22	7.5	PO4	dark	200-400	5	290-500	2	NA	NA	3	PARAFAC	DOMFluor	NA	split-half analysis	yes-NA	NA	tryptophan-like	C2	220, 255	350	HNMs	trichloronitromethane	138	lin	neg	0.04	0.1	Jian_2016	2016	CHN
12	surface water	no	fresh, photo- and biodegraded leaf leachates	leaf leachate Schima superba	5	no	yes	no	HOCl	25	15-21	L-ascorbic acid	1	22	7.5	PO4	dark	200-400	5	290-500	2	NA	NA	3	PARAFAC	DOMFluor	NA	split-half analysis	yes-NA	NA	humic-like	C3	240, 300	430	HNMs	trichloronitromethane	138	lin	pos	0.36	0.1	Jian_2016	2016	CHN
12	surface water	no	fresh, photo- and biodegraded leaf leachates	leaf leachate Schima superba	5	no	yes	no	HOCl	25	15-21	L-ascorbic acid	1	22	7.5	PO4	dark	200-400	5	290-500	2	NA	NA	3	PARAFAC	DOMFluor	NA	split-half analysis	yes-NA	NA	humic-like	C4	260, 320, 365	460	HNMs	trichloronitromethane	138	lin	pos	0.06	0.1	Jian_2016	2016	CHN
13	surface water	coagulation and regular filtration-biofiltration	raw, coagulated and biofiltrated water	natural	4-6	no	yes	5710B	HOCl	NA	1	L-ascorbic acid	1	20	7.3-8.6	no	NA	230-380	10	250-600	1	NA	Raman	NA	PARAFAC	drEEM	NA	split-half analysis	Raman-Lawaetz_2009	Kothawala_2013	humic-like	C1	230, 330	435	C-DBPs	2,3-dichloro-4-oxobut-2-enoic acid	21	lin	NA	0.09	0.05	Peleato_2016	2016	CAN
13	surface water	coagulation and regular filtration-biofiltration	raw, coagulated and biofiltrated water	natural	4-6	no	yes	5710B	HOCl	NA	1	L-ascorbic acid	1	20	7.3-8.6	no	NA	230-380	10	250-600	1	NA	Raman	NA	PARAFAC	drEEM	NA	split-half analysis	Raman-Lawaetz_2009	Kothawala_2013	humic-like	C2	230, 340	480	C-DBPs	2,3-dichloro-4-oxobut-2-enoic acid	21	lin	NA	0.16	0.05	Peleato_2016	2016	CAN
13	surface water	coagulation and regular filtration-biofiltration	raw, coagulated and biofiltrated water	natural	4-6	no	yes	5710B	HOCl	NA	1	L-ascorbic acid	1	20	7.3-8.6	no	NA	230-380	10	250-600	1	NA	Raman	NA	PARAFAC	drEEM	NA	split-half analysis	Raman-Lawaetz_2009	Kothawala_2013	humic-like	C3	230, 300	405	C-DBPs	2,3-dichloro-4-oxobut-2-enoic acid	21	lin	NA	0.18	0.05	Peleato_2016	2016	CAN
13	surface water	coagulation and regular filtration-biofiltration	raw, coagulated and biofiltrated water	natural	4-6	no	yes	5710B	HOCl	NA	1	L-ascorbic acid	1	20	7.3-8.6	no	NA	230-380	10	250-600	1	NA	Raman	NA	PARAFAC	drEEM	NA	split-half analysis	Raman-Lawaetz_2009	Kothawala_2013	humic-like	C4	230, 307	380	C-DBPs	2,3-dichloro-4-oxobut-2-enoic acid	21	lin	NA	0.23	0.05	Peleato_2016	2016	CAN
13	surface water	coagulation and regular filtration-biofiltration	raw, coagulated and biofiltrated water	natural	4-6	no	yes	5710B	HOCl	NA	1	L-ascorbic acid	1	20	7.3-8.6	no	NA	230-380	10	250-600	1	NA	Raman	NA	PARAFAC	drEEM	NA	split-half analysis	Raman-Lawaetz_2009	Kothawala_2013	tryptophan-like	C5	230, 280	345	C-DBPs	2,3-dichloro-4-oxobut-2-enoic acid	21	lin	NA	0.01	0.05	Peleato_2016	2016	CAN
13	surface water	coagulation and regular filtration-biofiltration	raw, coagulated and biofiltrated water	natural	4-6	no	yes	5710B	HOCl	NA	1	L-ascorbic acid	1	20	7.3-8.6	no	NA	NA	NA	NA	NA	NA	NA	NA	peak intensity	NA	NA	NA	NA	NA	UV	UV	254	NA	C-DBPs	2,3-dichloro-4-oxobut-2-enoic acid	21	lin	NA	0.49	0.05	Peleato_2016	2016	CAN
13	surface water	coagulation and regular filtration-biofiltration	raw, coagulated and biofiltrated water	natural	4-6	no	yes	5710B	HOCl	NA	1	L-ascorbic acid	1	20	7.3-8.6	no	NA	NA	NA	NA	NA	NA	NA	NA	peak intensity	NA	NA	NA	NA	NA	UV	UV	254	NA	X-furanone	4-chloro-3-dichloromethyl-2H-furan-5-one	21	lin	NA	0.61	0.05	Peleato_2016	2016	CAN
13	surface water	coagulation and regular filtration-biofiltration	raw, coagulated and biofiltrated water	natural	4-6	no	yes	5710B	HOCl	NA	1	L-ascorbic acid	1	20	7.3-8.6	no	NA	230-380	10	250-600	1	NA	Raman	NA	PARAFAC	drEEM	NA	split-half analysis	Raman-Lawaetz_2009	Kothawala_2013	humic-like	C1	230, 330	435	X-furanone	4-chloro-3-dichloromethyl-2H-furan-5-one	21	lin	NA	0.69	0.05	Peleato_2016	2016	CAN
13	surface water	coagulation and regular filtration-biofiltration	raw, coagulated and biofiltrated water	natural	4-6	no	yes	5710B	HOCl	NA	1	L-ascorbic acid	1	20	7.3-8.6	no	NA	230-380	10	250-600	1	NA	Raman	NA	PARAFAC	drEEM	NA	split-half analysis	Raman-Lawaetz_2009	Kothawala_2013	humic-like	C2	230, 340	480	X-furanone	4-chloro-3-dichloromethyl-2H-furan-5-one	21	lin	NA	0.69	0.05	Peleato_2016	2016	CAN
13	surface water	coagulation and regular filtration-biofiltration	raw, coagulated and biofiltrated water	natural	4-6	no	yes	5710B	HOCl	NA	1	L-ascorbic acid	1	20	7.3-8.6	no	NA	230-380	10	250-600	1	NA	Raman	NA	PARAFAC	drEEM	NA	split-half analysis	Raman-Lawaetz_2009	Kothawala_2013	humic-like	C3	230, 300	405	X-furanone	4-chloro-3-dichloromethyl-2H-furan-5-one	21	lin	NA	0.67	0.05	Peleato_2016	2016	CAN
13	surface water	coagulation and regular filtration-biofiltration	raw, coagulated and biofiltrated water	natural	4-6	no	yes	5710B	HOCl	NA	1	L-ascorbic acid	1	20	7.3-8.6	no	NA	230-380	10	250-600	1	NA	Raman	NA	PARAFAC	drEEM	NA	split-half analysis	Raman-Lawaetz_2009	Kothawala_2013	humic-like	C4	230, 307	380	X-furanone	4-chloro-3-dichloromethyl-2H-furan-5-one	21	lin	NA	0.02	0.05	Peleato_2016	2016	CAN
13	surface water	coagulation and regular filtration-biofiltration	raw, coagulated and biofiltrated water	natural	4-6	no	yes	5710B	HOCl	NA	1	L-ascorbic acid	1	20	7.3-8.6	no	NA	230-380	10	250-600	1	NA	Raman	NA	PARAFAC	drEEM	NA	split-half analysis	Raman-Lawaetz_2009	Kothawala_2013	tryptophan-like	C5	230, 280	345	X-furanone	4-chloro-3-dichloromethyl-2H-furan-5-one	21	lin	NA	0.41	0.05	Peleato_2016	2016	CAN
14	surface water	coagulation with and without KMnO4 preoxidation	raw and coagulated water with and without preoxidation	natural	2-3.5	no	yes	no	HOCl	30	1	Na2S2O3	7	25	7	PO4	NA	230-400	10	300-547.5	0.5	NA	Raman	NA	PARAFAC	drEEM	NA	non-negativity, split-half analysis	Raman-NA	Cory_2010	humic-like	C1	250	400	HAAs	monochloroacetic acid, dichloroacetic acid, trichloroacetic acid, monobromoacetic acid, dibromoacetic acid	38	lin	pos	0.55	0.01	Hidayah_2017	2017	CHN
14	surface water	coagulation with and without KMnO4 preoxidation	raw and coagulated water with and without preoxidation	natural	2-3.5	no	yes	no	HOCl	30	1	Na2S2O3	7	25	7	PO4	NA	230-400	10	300-547.5	0.5	NA	Raman	NA	PARAFAC	drEEM	NA	non-negativity, split-half analysis	Raman-NA	Cory_2010	humic-like	C2	250, 360	460	HAAs	monochloroacetic acid, dichloroacetic acid, trichloroacetic acid, monobromoacetic acid, dibromoacetic acid	38	lin	pos	0.81	0.01	Hidayah_2017	2017	CHN
14	surface water	coagulation with and without KMnO4 preoxidation	raw and coagulated water with and without preoxidation	natural	2-3.5	no	yes	no	HOCl	30	1	Na2S2O3	7	25	7	PO4	NA	230-400	10	300-547.5	0.5	NA	Raman	NA	PARAFAC	drEEM	NA	non-negativity, split-half analysis	Raman-NA	Cory_2010	humic-like	C3	250, 340	420	HAAs	monochloroacetic acid, dichloroacetic acid, trichloroacetic acid, monobromoacetic acid, dibromoacetic acid	38	lin	pos	0.85	0.01	Hidayah_2017	2017	CHN
14	surface water	coagulation with and without KMnO4 preoxidation	raw and coagulated water with and without preoxidation	natural	2-3.5	no	yes	no	HOCl	30	1	Na2S2O3	7	25	7	PO4	NA	230-400	10	300-547.5	0.5	NA	Raman	NA	PARAFAC	drEEM	NA	non-negativity, split-half analysis	Raman-NA	Cory_2010	humic-like	C1	250	400	THMs	trichloromethane, bromodichloromethane, dibromochloromethane, tribromomethane	38	lin	pos	0.60	0.01	Hidayah_2017	2017	CHN
14	surface water	coagulation with and without KMnO4 preoxidation	raw and coagulated water with and without preoxidation	natural	2-3.5	no	yes	no	HOCl	30	1	Na2S2O3	7	25	7	PO4	NA	230-400	10	300-547.5	0.5	NA	Raman	NA	PARAFAC	drEEM	NA	non-negativity, split-half analysis	Raman-NA	Cory_2010	humic-like	C2	250, 360	460	THMs	trichloromethane, bromodichloromethane, dibromochloromethane, tribromomethane	38	lin	pos	0.82	0.01	Hidayah_2017	2017	CHN
14	surface water	coagulation with and without KMnO4 preoxidation	raw and coagulated water with and without preoxidation	natural	2-3.5	no	yes	no	HOCl	30	1	Na2S2O3	7	25	7	PO4	NA	230-400	10	300-547.5	0.5	NA	Raman	NA	PARAFAC	drEEM	NA	non-negativity, split-half analysis	Raman-NA	Cory_2010	humic-like	C3	250, 340	420	THMs	trichloromethane, bromodichloromethane, dibromochloromethane, tribromomethane	38	lin	pos	0.75	0.01	Hidayah_2017	2017	CHN
15	wwtps	NA	biochar leachates	sewage sludge, corn residue, rice husk, biochar	0.2-3	no	yes	no	HOCl	funct_DOC	NA	Na2SO3	1	25	6.8	PO4	dark	220-500	5	280-550	1	NA	quinine sulfate	NA	PARAFAC	DOMFluor	NA	split-half analysis	NA	NA	humic-like	C1	220, 320	440	HAAs	monochloroacetic acid, monobromoacetic acid, dichloroacetic acid, trichloroacetic acid, bromochloroacetic acid, bromodichloroacetic acid, dibromoacetic acid, dibromochloroacetic acid, tribromoacetic acid	18	lin	pos	0.00	0.1	Lee_2018	2018	KOR
15	wwtps	NA	biochar leachates	sewage sludge, corn residue, rice husk, biochar	0.2-3	no	yes	no	HOCl	funct_DOC	NA	Na2SO3	1	25	6.8	PO4	dark	220-500	5	280-550	1	NA	quinine sulfate	NA	PARAFAC	DOMFluor	NA	split-half analysis	NA	NA	microbial humic-like	C2	235, 290	389	HAAs	monochloroacetic acid, monobromoacetic acid, dichloroacetic acid, trichloroacetic acid, bromochloroacetic acid, bromodichloroacetic acid, dibromoacetic acid, dibromochloroacetic acid, tribromoacetic acid	18	lin	pos	0.09	0.1	Lee_2018	2018	KOR
15	wwtps	NA	biochar leachates	sewage sludge, corn residue, rice husk, biochar	0.2-3	no	yes	no	HOCl	funct_DOC	NA	Na2SO3	1	25	6.8	PO4	dark	220-500	5	280-550	1	NA	quinine sulfate	NA	PARAFAC	DOMFluor	NA	split-half analysis	NA	NA	tryptophan-like	C3	220, 270	338	HAAs	monochloroacetic acid, monobromoacetic acid, dichloroacetic acid, trichloroacetic acid, bromochloroacetic acid, bromodichloroacetic acid, dibromoacetic acid, dibromochloroacetic acid, tribromoacetic acid	18	lin	neg	0.00	0.1	Lee_2018	2018	KOR
15	wwtps	NA	biochar leachates	sewage sludge, corn residue, rice husk, biochar	0.2-3	no	yes	no	HOCl	funct_DOC	NA	Na2SO3	1	25	6.8	PO4	dark	220-500	5	280-550	1	NA	quinine sulfate	NA	PARAFAC	DOMFluor	NA	split-half analysis	NA	NA	multi-comp	sumC	NA	NA	HAAs	monochloroacetic acid, monobromoacetic acid, dichloroacetic acid, trichloroacetic acid, bromochloroacetic acid, bromodichloroacetic acid, dibromoacetic acid, dibromochloroacetic acid, tribromoacetic acid	18	lin	pos	0.10	0.1	Lee_2018	2018	KOR
15	wwtps	NA	biochar leachates	sewage sludge, corn residue, rice husk, biochar	0.2-3	no	yes	no	HOCl	funct_DOC	NA	Na2SO3	1	25	6.8	PO4	dark	220-500	5	280-550	1	NA	quinine sulfate	NA	PARAFAC	DOMFluor	NA	split-half analysis	NA	NA	parafac-index	C1/C2	NA	NA	HAAs	monochloroacetic acid, monobromoacetic acid, dichloroacetic acid, trichloroacetic acid, bromochloroacetic acid, bromodichloroacetic acid, dibromoacetic acid, dibromochloroacetic acid, tribromoacetic acid	18	lin	neg	0.02	0.1	Lee_2018	2018	KOR
15	wwtps	NA	biochar leachates	sewage sludge, corn residue, rice husk, biochar	0.2-3	no	yes	no	HOCl	funct_DOC	NA	Na2SO3	1	25	6.8	PO4	dark	220-500	5	280-550	1	NA	quinine sulfate	NA	PARAFAC	DOMFluor	NA	split-half analysis	NA	NA	parafac-index	C1/C3	NA	NA	HAAs	monochloroacetic acid, monobromoacetic acid, dichloroacetic acid, trichloroacetic acid, bromochloroacetic acid, bromodichloroacetic acid, dibromoacetic acid, dibromochloroacetic acid, tribromoacetic acid	18	lin	neg	0.00	0.1	Lee_2018	2018	KOR
15	wwtps	NA	biochar leachates	sewage sludge, corn residue, rice husk, biochar	0.2-3	no	yes	no	HOCl	funct_DOC	NA	Na2SO3	1	25	6.8	PO4	dark	220-500	5	280-550	1	NA	quinine sulfate	NA	PARAFAC	DOMFluor	NA	split-half analysis	NA	NA	parafac-index	C2/C3	NA	NA	HAAs	monochloroacetic acid, monobromoacetic acid, dichloroacetic acid, trichloroacetic acid, bromochloroacetic acid, bromodichloroacetic acid, dibromoacetic acid, dibromochloroacetic acid, tribromoacetic acid	18	lin	pos	0.00	0.1	Lee_2018	2018	KOR
15	wwtps	NA	biochar leachates	sewage sludge, corn residue, rice husk, biochar	0.2-3	no	yes	no	HOCl	funct_DOC	NA	Na2SO3	1	25	6.8	PO4	dark	220-500	5	280-550	1	NA	quinine sulfate	NA	area integration	NA	NA	NA	NA	NA	fluorophore_index	HIX	254	435-480/300-345	HAAs	monochloroacetic acid, monobromoacetic acid, dichloroacetic acid, trichloroacetic acid, bromochloroacetic acid, bromodichloroacetic acid, dibromoacetic acid, dibromochloroacetic acid, tribromoacetic acid	18	lin	pos	0.00	0.1	Lee_2018	2018	KOR
15	wwtps	NA	biochar leachates	sewage sludge, corn residue, rice husk, biochar	0.2-3	no	yes	no	HOCl	funct_DOC	NA	Na2SO3	1	25	6.8	PO4	dark	220-500	5	280-550	1	NA	quinine sulfate	NA	peak intensity	NA	NA	NA	NA	NA	fluorophore_index	BIX	310	380/430	HAAs	monochloroacetic acid, monobromoacetic acid, dichloroacetic acid, trichloroacetic acid, bromochloroacetic acid, bromodichloroacetic acid, dibromoacetic acid, dibromochloroacetic acid, tribromoacetic acid	18	lin	neg	0.00	0.1	Lee_2018	2018	KOR
15	wwtps	NA	biochar leachates	sewage sludge, corn residue, rice husk, biochar	0.2-3	no	yes	no	HOCl	funct_DOC	NA	Na2SO3	1	25	6.8	PO4	dark	220-500	5	280-550	1	NA	quinine sulfate	NA	peak intensity	NA	NA	NA	NA	NA	fluorophore_index	FI	370	450-500	HAAs	monochloroacetic acid, monobromoacetic acid, dichloroacetic acid, trichloroacetic acid, bromochloroacetic acid, bromodichloroacetic acid, dibromoacetic acid, dibromochloroacetic acid, tribromoacetic acid	18	lin	pos	0.00	0.1	Lee_2018	2018	KOR
15	wwtps	NA	biochar leachates	sewage sludge, corn residue, rice husk, biochar	0.2-3	no	yes	no	HOCl	funct_DOC	NA	Na2SO3	1	25	6.8	PO4	dark	220-500	5	280-550	1	NA	quinine sulfate	NA	PARAFAC	DOMFluor	NA	split-half analysis	NA	NA	humic-like	C1	220, 320	440	THMs	trichloromethane, bromodichloromethane, dibromochloromethane, tribromomethane	18	lin	pos	0.07	0.1	Lee_2018	2018	KOR
15	wwtps	NA	biochar leachates	sewage sludge, corn residue, rice husk, biochar	0.2-3	no	yes	no	HOCl	funct_DOC	NA	Na2SO3	1	25	6.8	PO4	dark	220-500	5	280-550	1	NA	quinine sulfate	NA	PARAFAC	DOMFluor	NA	split-half analysis	NA	NA	microbial humic-like	C2	235, 290	389	THMs	trichloromethane, bromodichloromethane, dibromochloromethane, tribromomethane	18	lin	neg	0.18	0.1	Lee_2018	2018	KOR
15	wwtps	NA	biochar leachates	sewage sludge, corn residue, rice husk, biochar	0.2-3	no	yes	no	HOCl	funct_DOC	NA	Na2SO3	1	25	6.8	PO4	dark	220-500	5	280-550	1	NA	quinine sulfate	NA	PARAFAC	DOMFluor	NA	split-half analysis	NA	NA	tryptophan-like	C3	220, 270	338	THMs	trichloromethane, bromodichloromethane, dibromochloromethane, tribromomethane	18	lin	pos	0.01	0.1	Lee_2018	2018	KOR
15	wwtps	NA	biochar leachates	sewage sludge, corn residue, rice husk, biochar	0.2-3	no	yes	no	HOCl	funct_DOC	NA	Na2SO3	1	25	6.8	PO4	dark	220-500	5	280-550	1	NA	quinine sulfate	NA	PARAFAC	DOMFluor	NA	split-half analysis	NA	NA	multi-comp	sumC	NA	NA	THMs	trichloromethane, bromodichloromethane, dibromochloromethane, tribromomethane	18	lin	neg	0.00	0.1	Lee_2018	2018	KOR
15	wwtps	NA	biochar leachates	sewage sludge, corn residue, rice husk, biochar	0.2-3	no	yes	no	HOCl	funct_DOC	NA	Na2SO3	1	25	6.8	PO4	dark	220-500	5	280-550	1	NA	quinine sulfate	NA	PARAFAC	DOMFluor	NA	split-half analysis	NA	NA	parafac-index	C1/C2	NA	NA	THMs	trichloromethane, bromodichloromethane, dibromochloromethane, tribromomethane	18	lin	pos	0.41	0.01	Lee_2018	2018	KOR
15	wwtps	NA	biochar leachates	sewage sludge, corn residue, rice husk, biochar	0.2-3	no	yes	no	HOCl	funct_DOC	NA	Na2SO3	1	25	6.8	PO4	dark	220-500	5	280-550	1	NA	quinine sulfate	NA	PARAFAC	DOMFluor	NA	split-half analysis	NA	NA	parafac-index	C1/C3	NA	NA	THMs	trichloromethane, bromodichloromethane, dibromochloromethane, tribromomethane	18	lin	neg	0.03	0.1	Lee_2018	2018	KOR
15	wwtps	NA	biochar leachates	sewage sludge, corn residue, rice husk, biochar	0.2-3	no	yes	no	HOCl	funct_DOC	NA	Na2SO3	1	25	6.8	PO4	dark	220-500	5	280-550	1	NA	quinine sulfate	NA	PARAFAC	DOMFluor	NA	split-half analysis	NA	NA	parafac-index	C2/C3	NA	NA	THMs	trichloromethane, bromodichloromethane, dibromochloromethane, tribromomethane	18	lin	neg	0.03	0.1	Lee_2018	2018	KOR
15	wwtps	NA	biochar leachates	sewage sludge, corn residue, rice husk, biochar	0.2-3	no	yes	no	HOCl	funct_DOC	NA	Na2SO3	1	25	6.8	PO4	dark	220-500	5	280-550	1	NA	quinine sulfate	NA	area integration	NA	NA	NA	NA	NA	fluorophore_index	HIX	254	435-480/300-345	THMs	trichloromethane, bromodichloromethane, dibromochloromethane, tribromomethane	18	lin	neg	0.11	0.1	Lee_2018	2018	KOR
15	wwtps	NA	biochar leachates	sewage sludge, corn residue, rice husk, biochar	0.2-3	no	yes	no	HOCl	funct_DOC	NA	Na2SO3	1	25	6.8	PO4	dark	220-500	5	280-550	1	NA	quinine sulfate	NA	peak intensity	NA	NA	NA	NA	NA	fluorophore_index	BIX	310	380/430	THMs	trichloromethane, bromodichloromethane, dibromochloromethane, tribromomethane	18	lin	pos	0.01	0.1	Lee_2018	2018	KOR
15	wwtps	NA	biochar leachates	sewage sludge, corn residue, rice husk, biochar	0.2-3	no	yes	no	HOCl	funct_DOC	NA	Na2SO3	1	25	6.8	PO4	dark	220-500	5	280-550	1	NA	quinine sulfate	NA	peak intensity	NA	NA	NA	NA	NA	fluorophore_index	FI	370	450-500	THMs	trichloromethane, bromodichloromethane, dibromochloromethane, tribromomethane	18	lin	pos	0.18	0.1	Lee_2018	2018	KOR
16	surface water	coagulation with different coagulants	dewatering water collected from cyanobacteria laden sludge with and without different kinds of coagulant	cyanobacteria cultivation-Microcystis aeruginosa-FACHB-905	15-60	no	yes	no	HOCl	funct_DOC	NA	L-ascorbic acid	7	24	7	PO4	dark	NA	NA	NA	NA	NA	NA	NA	NA	NA	NA	NA	NA	NA	NA	NA	NA	NA	HKs	1,1-dichloro-2-propanone, 1,1,1-trichloro-2-propanone	75	NA	NA	NA	NA	Ma_2018	2018	CHN
16	surface water	coagulation with different coagulants	dewatering water collected from cyanobacteria laden sludge with and without different kinds of coagulant	cyanobacteria cultivation-Microcystis aeruginosa-FACHB-905	15-60	no	yes	no	HOCl	funct_DOC	NA	L-ascorbic acid	7	24	7	PO4	dark	NA	NA	NA	NA	NA	NA	NA	peak intensity	NA	NA	NA	NA	NA	UV	SUVA	254	NA	HKs	1,1-dichloro-2-propanone, 1,1,1-trichloro-2-propanone	75	lin	pos	0.10	0.1	Ma_2018	2018	CHN
16	surface water	coagulation with different coagulants	dewatering water collected from cyanobacteria laden sludge with and without different kinds of coagulant	cyanobacteria cultivation-Microcystis aeruginosa-FACHB-905	15-60	no	yes	no	HOCl	funct_DOC	NA	L-ascorbic acid	7	24	7	PO4	dark	220-450	5	250-550	1	2400	Raman	NA	peak intensity	NA	NA	NA	NA	NA	fluorophore_index	BIX	310	380/430	HKs	1,1-dichloro-2-propanone, 1,1,1-trichloro-2-propanone	75	lin	pos	0.23	0.05	Ma_2018	2018	CHN
16	surface water	coagulation with different coagulants	dewatering water collected from cyanobacteria laden sludge with and without different kinds of coagulant	cyanobacteria cultivation-Microcystis aeruginosa-FACHB-905	15-60	no	yes	no	HOCl	funct_DOC	NA	L-ascorbic acid	7	24	7	PO4	dark	220-450	5	250-550	1	2400	Raman	NA	area integration	NA	NA	NA	NA	NA	fluorophore_index	HIX	465	sum, 485-550	HKs	1,1-dichloro-2-propanone, 1,1,1-trichloro-2-propanone	75	lin	pos	0.15	0.1	Ma_2018	2018	CHN
16	surface water	coagulation with different coagulants	dewatering water collected from cyanobacteria laden sludge with and without different kinds of coagulant	cyanobacteria cultivation-Microcystis aeruginosa-FACHB-905	15-60	no	yes	no	HOCl	funct_DOC	NA	L-ascorbic acid	7	24	7	PO4	dark	220-450	5	250-550	1	2400	Raman	NA	PARAFAC	DOMFluor	NA	split-half analysis	Raman-NA	Gauthier_1986	tryptophan-like	C1	275	340	HKs	1,1-dichloro-2-propanone, 1,1,1-trichloro-2-propanone	75	lin	pos	0.48	0.01	Ma_2018	2018	CHN
16	surface water	coagulation with different coagulants	dewatering water collected from cyanobacteria laden sludge with and without different kinds of coagulant	cyanobacteria cultivation-Microcystis aeruginosa-FACHB-905	15-60	no	yes	no	HOCl	funct_DOC	NA	L-ascorbic acid	7	24	7	PO4	dark	220-450	5	250-550	1	2400	Raman	NA	PARAFAC	DOMFluor	NA	split-half analysis	Raman-NA	Gauthier_1986	tryptophan-like	C2	240	360	HKs	1,1-dichloro-2-propanone, 1,1,1-trichloro-2-propanone	75	lin	pos	0.24	0.01	Ma_2018	2018	CHN
16	surface water	coagulation with different coagulants	dewatering water collected from cyanobacteria laden sludge with and without different kinds of coagulant	cyanobacteria cultivation-Microcystis aeruginosa-FACHB-905	15-60	no	yes	no	HOCl	funct_DOC	NA	L-ascorbic acid	7	24	7	PO4	dark	220-450	5	250-550	1	2400	Raman	NA	PARAFAC	DOMFluor	NA	split-half analysis	Raman-NA	Gauthier_1986	humic-like	C3	270, 330	415	HKs	1,1-dichloro-2-propanone, 1,1,1-trichloro-2-propanone	75	lin	pos	0.23	0.05	Ma_2018	2018	CHN
16	surface water	coagulation with different coagulants	dewatering water collected from cyanobacteria laden sludge with and without different kinds of coagulant	cyanobacteria cultivation-Microcystis aeruginosa-FACHB-905	15-60	no	yes	no	HOCl	funct_DOC	NA	L-ascorbic acid	7	24	7	PO4	dark	220-450	5	250-550	1	2400	Raman	NA	PARAFAC	DOMFluor	NA	split-half analysis	Raman-NA	Gauthier_1986	fulvic-like	C4	260, 360	440	HKs	1,1-dichloro-2-propanone, 1,1,1-trichloro-2-propanone	75	lin	pos	0.17	0.05	Ma_2018	2018	CHN
16	surface water	coagulation with different coagulants	dewatering water collected from cyanobacteria laden sludge with and without different kinds of coagulant	cyanobacteria cultivation-Microcystis aeruginosa-FACHB-905	15-60	no	yes	no	HOCl	funct_DOC	NA	L-ascorbic acid	7	24	7	PO4	dark	220-450	5	250-550	1	2400	Raman	NA	PARAFAC	DOMFluor	NA	split-half analysis	Raman-NA	Gauthier_1986	tryptophan-like	C1	275	340	HANs	dichloroacetonitrile, trichloroacetonitrile, bromochloroacetonitrile, dibromoacetonitrile	75	lin	pos	0.87	0.01	Ma_2018	2018	CHN
16	surface water	coagulation with different coagulants	dewatering water collected from cyanobacteria laden sludge with and without different kinds of coagulant	cyanobacteria cultivation-Microcystis aeruginosa-FACHB-905	15-60	no	yes	no	HOCl	funct_DOC	NA	L-ascorbic acid	7	24	7	PO4	dark	220-450	5	250-550	1	2400	Raman	NA	PARAFAC	DOMFluor	NA	split-half analysis	Raman-NA	Gauthier_1986	tryptophan-like	C2	240	360	HANs	dichloroacetonitrile, trichloroacetonitrile, bromochloroacetonitrile, dibromoacetonitrile	75	lin	pos	0.85	0.01	Ma_2018	2018	CHN
16	surface water	coagulation with different coagulants	dewatering water collected from cyanobacteria laden sludge with and without different kinds of coagulant	cyanobacteria cultivation-Microcystis aeruginosa-FACHB-905	15-60	no	yes	no	HOCl	funct_DOC	NA	L-ascorbic acid	7	24	7	PO4	dark	NA	NA	NA	NA	NA	NA	NA	peak intensity	NA	NA	NA	NA	NA	UV	SUVA	254	NA	HANs	dichloroacetonitrile, trichloroacetonitrile, bromochloroacetonitrile, dibromoacetonitrile	75	lin	pos	0.37	0.05	Ma_2018	2018	CHN
16	surface water	coagulation with different coagulants	dewatering water collected from cyanobacteria laden sludge with and without different kinds of coagulant	cyanobacteria cultivation-Microcystis aeruginosa-FACHB-905	15-60	no	yes	no	HOCl	funct_DOC	NA	L-ascorbic acid	7	24	7	PO4	dark	220-450	5	250-550	1	2400	Raman	NA	peak intensity	NA	NA	NA	NA	NA	fluorophore_index	BIX	310	380/430	HANs	dichloroacetonitrile, trichloroacetonitrile, bromochloroacetonitrile, dibromoacetonitrile	75	lin	pos	0.47	0.01	Ma_2018	2018	CHN
16	surface water	coagulation with different coagulants	dewatering water collected from cyanobacteria laden sludge with and without different kinds of coagulant	cyanobacteria cultivation-Microcystis aeruginosa-FACHB-905	15-60	no	yes	no	HOCl	funct_DOC	NA	L-ascorbic acid	7	24	7	PO4	dark	220-450	5	250-550	1	2400	Raman	NA	area integration	NA	NA	NA	NA	NA	fluorophore_index	HIX	465	sum, 485-550	HANs	dichloroacetonitrile, trichloroacetonitrile, bromochloroacetonitrile, dibromoacetonitrile	75	lin	pos	0.42	0.01	Ma_2018	2018	CHN
16	surface water	coagulation with different coagulants	dewatering water collected from cyanobacteria laden sludge with and without different kinds of coagulant	cyanobacteria cultivation-Microcystis aeruginosa-FACHB-905	15-60	no	yes	no	HOCl	funct_DOC	NA	L-ascorbic acid	7	24	7	PO4	dark	220-450	5	250-550	1	2400	Raman	NA	PARAFAC	DOMFluor	NA	split-half analysis	Raman-NA	Gauthier_1986	humic-like	C3	270, 330	415	HANs	dichloroacetonitrile, trichloroacetonitrile, bromochloroacetonitrile, dibromoacetonitrile	75	lin	pos	0.12	0.1	Ma_2018	2018	CHN
16	surface water	coagulation with different coagulants	dewatering water collected from cyanobacteria laden sludge with and without different kinds of coagulant	cyanobacteria cultivation-Microcystis aeruginosa-FACHB-905	15-60	no	yes	no	HOCl	funct_DOC	NA	L-ascorbic acid	7	24	7	PO4	dark	220-450	5	250-550	1	2400	Raman	NA	PARAFAC	DOMFluor	NA	split-half analysis	Raman-NA	Gauthier_1986	fulvic-like	C4	260, 360	440	HANs	dichloroacetonitrile, trichloroacetonitrile, bromochloroacetonitrile, dibromoacetonitrile	75	lin	pos	0.39	0.01	Ma_2018	2018	CHN
16	surface water	coagulation with different coagulants	dewatering water collected from cyanobacteria laden sludge with and without different kinds of coagulant	cyanobacteria cultivation-Microcystis aeruginosa-FACHB-905	15-60	no	yes	no	HOCl	funct_DOC	NA	L-ascorbic acid	7	24	7	PO4	dark	220-450	5	250-550	1	2400	Raman	NA	PARAFAC	DOMFluor	NA	split-half analysis	Raman-NA	Gauthier_1986	tryptophan-like	C1	275	340	THMs	trichloromethane, bromodichloromethane, dibromochloromethane, tribromomethane	75	lin	pos	0.84	0.01	Ma_2018	2018	CHN
16	surface water	coagulation with different coagulants	dewatering water collected from cyanobacteria laden sludge with and without different kinds of coagulant	cyanobacteria cultivation-Microcystis aeruginosa-FACHB-905	15-60	no	yes	no	HOCl	funct_DOC	NA	L-ascorbic acid	7	24	7	PO4	dark	NA	NA	NA	NA	NA	NA	NA	peak intensity	NA	NA	NA	NA	NA	UV	SUVA	254	NA	THMs	trichloromethane, bromodichloromethane, dibromochloromethane, tribromomethane	75	lin	pos	0.14	0.1	Ma_2018	2018	CHN
16	surface water	coagulation with different coagulants	dewatering water collected from cyanobacteria laden sludge with and without different kinds of coagulant	cyanobacteria cultivation-Microcystis aeruginosa-FACHB-905	15-60	no	yes	no	HOCl	funct_DOC	NA	L-ascorbic acid	7	24	7	PO4	dark	220-450	5	250-550	1	2400	Raman	NA	peak intensity	NA	NA	NA	NA	NA	fluorophore_index	BIX	310	380/430	THMs	trichloromethane, bromodichloromethane, dibromochloromethane, tribromomethane	75	lin	pos	0.80	0.01	Ma_2018	2018	CHN
16	surface water	coagulation with different coagulants	dewatering water collected from cyanobacteria laden sludge with and without different kinds of coagulant	cyanobacteria cultivation-Microcystis aeruginosa-FACHB-905	15-60	no	yes	no	HOCl	funct_DOC	NA	L-ascorbic acid	7	24	7	PO4	dark	220-450	5	250-550	1	2400	Raman	NA	area integration	NA	NA	NA	NA	NA	fluorophore_index	HIX	465	sum, 485-550	THMs	trichloromethane, bromodichloromethane, dibromochloromethane, tribromomethane	75	lin	pos	0.32	0.01	Ma_2018	2018	CHN
16	surface water	coagulation with different coagulants	dewatering water collected from cyanobacteria laden sludge with and without different kinds of coagulant	cyanobacteria cultivation-Microcystis aeruginosa-FACHB-905	15-60	no	yes	no	HOCl	funct_DOC	NA	L-ascorbic acid	7	24	7	PO4	dark	220-450	5	250-550	1	2400	Raman	NA	PARAFAC	DOMFluor	NA	split-half analysis	Raman-NA	Gauthier_1986	tryptophan-like	C2	240	360	THMs	trichloromethane, bromodichloromethane, dibromochloromethane, tribromomethane	75	lin	pos	0.52	0.01	Ma_2018	2018	CHN
16	surface water	coagulation with different coagulants	dewatering water collected from cyanobacteria laden sludge with and without different kinds of coagulant	cyanobacteria cultivation-Microcystis aeruginosa-FACHB-905	15-60	no	yes	no	HOCl	funct_DOC	NA	L-ascorbic acid	7	24	7	PO4	dark	220-450	5	250-550	1	2400	Raman	NA	PARAFAC	DOMFluor	NA	split-half analysis	Raman-NA	Gauthier_1986	humic-like	C3	270, 330	415	THMs	trichloromethane, bromodichloromethane, dibromochloromethane, tribromomethane	75	lin	pos	0.29	0.01	Ma_2018	2018	CHN
16	surface water	coagulation with different coagulants	dewatering water collected from cyanobacteria laden sludge with and without different kinds of coagulant	cyanobacteria cultivation-Microcystis aeruginosa-FACHB-905	15-60	no	yes	no	HOCl	funct_DOC	NA	L-ascorbic acid	7	24	7	PO4	dark	220-450	5	250-550	1	2400	Raman	NA	PARAFAC	DOMFluor	NA	split-half analysis	Raman-NA	Gauthier_1986	fulvic-like	C4	260, 360	440	THMs	trichloromethane, bromodichloromethane, dibromochloromethane, tribromomethane	75	lin	pos	0.21	0.05	Ma_2018	2018	CHN
16	surface water	coagulation with different coagulants	dewatering water collected from cyanobacteria laden sludge with and without different kinds of coagulant	cyanobacteria cultivation-Microcystis aeruginosa-FACHB-905	15-60	no	yes	no	HOCl	funct_DOC	NA	L-ascorbic acid	7	24	7	PO4	dark	220-450	5	250-550	1	2400	Raman	NA	PARAFAC	DOMFluor	NA	split-half analysis	Raman-NA	Gauthier_1986	tryptophan-like	C2	240	360	HNMs	trichloronitromethane	75	lin	pos	0.84	0.01	Ma_2018	2018	CHN
16	surface water	coagulation with different coagulants	dewatering water collected from cyanobacteria laden sludge with and without different kinds of coagulant	cyanobacteria cultivation-Microcystis aeruginosa-FACHB-905	15-60	no	yes	no	HOCl	funct_DOC	NA	L-ascorbic acid	7	24	7	PO4	dark	NA	NA	NA	NA	NA	NA	NA	peak intensity	NA	NA	NA	NA	NA	UV	SUVA	254	NA	HNMs	trichloronitromethane	75	lin	pos	0.24	0.05	Ma_2018	2018	CHN
16	surface water	coagulation with different coagulants	dewatering water collected from cyanobacteria laden sludge with and without different kinds of coagulant	cyanobacteria cultivation-Microcystis aeruginosa-FACHB-905	15-60	no	yes	no	HOCl	funct_DOC	NA	L-ascorbic acid	7	24	7	PO4	dark	220-450	5	250-550	1	2400	Raman	NA	peak intensity	NA	NA	NA	NA	NA	fluorophore_index	BIX	310	380/430	HNMs	trichloronitromethane	75	lin	pos	0.28	0.01	Ma_2018	2018	CHN
16	surface water	coagulation with different coagulants	dewatering water collected from cyanobacteria laden sludge with and without different kinds of coagulant	cyanobacteria cultivation-Microcystis aeruginosa-FACHB-905	15-60	no	yes	no	HOCl	funct_DOC	NA	L-ascorbic acid	7	24	7	PO4	dark	220-450	5	250-550	1	2400	Raman	NA	area integration	NA	NA	NA	NA	NA	fluorophore_index	HIX	465	sum, 485-550	HNMs	trichloronitromethane	75	lin	pos	0.23	0.05	Ma_2018	2018	CHN
16	surface water	coagulation with different coagulants	dewatering water collected from cyanobacteria laden sludge with and without different kinds of coagulant	cyanobacteria cultivation-Microcystis aeruginosa-FACHB-905	15-60	no	yes	no	HOCl	funct_DOC	NA	L-ascorbic acid	7	24	7	PO4	dark	220-450	5	250-550	1	2400	Raman	NA	PARAFAC	DOMFluor	NA	split-half analysis	Raman-NA	Gauthier_1986	tryptophan-like	C1	275	340	HNMs	trichloronitromethane	75	lin	pos	0.65	0.01	Ma_2018	2018	CHN
16	surface water	coagulation with different coagulants	dewatering water collected from cyanobacteria laden sludge with and without different kinds of coagulant	cyanobacteria cultivation-Microcystis aeruginosa-FACHB-905	15-60	no	yes	no	HOCl	funct_DOC	NA	L-ascorbic acid	7	24	7	PO4	dark	220-450	5	250-550	1	2400	Raman	NA	PARAFAC	DOMFluor	NA	split-half analysis	Raman-NA	Gauthier_1986	humic-like	C3	270, 330	415	HNMs	trichloronitromethane	75	lin	pos	0.12	0.1	Ma_2018	2018	CHN
16	surface water	coagulation with different coagulants	dewatering water collected from cyanobacteria laden sludge with and without different kinds of coagulant	cyanobacteria cultivation-Microcystis aeruginosa-FACHB-905	15-60	no	yes	no	HOCl	funct_DOC	NA	L-ascorbic acid	7	24	7	PO4	dark	220-450	5	250-550	1	2400	Raman	NA	PARAFAC	DOMFluor	NA	split-half analysis	Raman-NA	Gauthier_1986	fulvic-like	C4	260, 360	440	HNMs	trichloronitromethane	75	lin	pos	0.23	0.05	Ma_2018	2018	CHN
17	synthetic water	enhanced coagulation, secondary treatment with MIEX® resins, PAC, GAC, SIAC	raw, coagulated and MIEX, PAC, GAC and SIAC treated water	Suwannee river	4-14	Br, I	yes	no	HOCl	NA	2	L-ascorbic acid	3	23	7	PO4	dark	NA	NA	NA	NA	NA	NA	NA	peak intensity	NA	NA	NA	NA	NA	UV	NA	254	NA	HKs	1,1,1-trichloro-2-propanone	51	lin	pos	0.86	0.01	Watson_2018	2018	AUS
17	synthetic water	enhanced coagulation, secondary treatment with MIEX® resins, PAC, GAC, SIAC	raw, coagulated and MIEX, PAC, GAC and SIAC treated water	Suwannee river	4-14	Br, I	yes	no	HOCl	NA	2	L-ascorbic acid	3	23	7	PO4	dark	200-400	5	280-500	0.5	1200	Raman	NA	PARAFAC	DOMFluor	1.7	split-half analysis	Raman, Rayleigh-Cleanscan	Mobed_1996	humic-like	C1	240	460	HKs	1,1,1-trichloro-2-propanone	51	lin	pos	0.93	0.01	Watson_2018	2018	AUS
17	synthetic water	enhanced coagulation, secondary treatment with MIEX® resins, PAC, GAC, SIAC	raw, coagulated and MIEX, PAC, GAC and SIAC treated water	Suwannee river	4-14	Br, I	yes	no	HOCl	NA	2	L-ascorbic acid	3	23	7	PO4	dark	200-400	5	280-500	0.5	1200	Raman	NA	PARAFAC	DOMFluor	1.7	split-half analysis	Raman, Rayleigh-Cleanscan	Mobed_1996	humic-like	C2	240	400	HKs	1,1,1-trichloro-2-propanone	51	lin	pos	0.93	0.01	Watson_2018	2018	AUS
17	synthetic water	enhanced coagulation, secondary treatment with MIEX® resins, PAC, GAC, SIAC	raw, coagulated and MIEX, PAC, GAC and SIAC treated water	Suwannee river	4-14	Br, I	yes	no	HOCl	NA	2	L-ascorbic acid	3	23	7	PO4	dark	200-400	5	280-500	0.5	1200	Raman	NA	PARAFAC	DOMFluor	1.7	split-half analysis	Raman, Rayleigh-Cleanscan	Mobed_1996	tryptophan-like	C3	240, 300	340	HKs	1,1,1-trichloro-2-propanone	51	lin	pos	0.72	0.01	Watson_2018	2018	AUS
17	synthetic water	enhanced coagulation, secondary treatment with MIEX® resins, PAC, GAC, SIAC	raw, coagulated and MIEX, PAC, GAC and SIAC treated water	Suwannee river	4-14	Br, I	yes	no	HOCl	NA	2	L-ascorbic acid	3	23	7	PO4	dark	200-400	5	280-500	0.5	1200	Raman	NA	PARAFAC	DOMFluor	1.7	split-half analysis	Raman, Rayleigh-Cleanscan	Mobed_1996	tyrosine-like	C4	265	320	HKs	1,1,1-trichloro-2-propanone	51	lin	pos	0.48	0.01	Watson_2018	2018	AUS
17	synthetic water	enhanced coagulation, secondary treatment with MIEX® resins, PAC, GAC, SIAC	raw, coagulated and MIEX, PAC, GAC and SIAC treated water	Suwannee river	4-14	Br, I	yes	no	HOCl	NA	2	L-ascorbic acid	3	23	7	PO4	dark	NA	NA	NA	NA	NA	NA	NA	peak intensity	NA	NA	NA	NA	NA	UV	NA	254	NA	HKs	1,1-dichloro-2-propanone	51	lin	pos	0.86	0.01	Watson_2018	2018	AUS
17	synthetic water	enhanced coagulation, secondary treatment with MIEX® resins, PAC, GAC, SIAC	raw, coagulated and MIEX, PAC, GAC and SIAC treated water	Suwannee river	4-14	Br, I	yes	no	HOCl	NA	2	L-ascorbic acid	3	23	7	PO4	dark	200-400	5	280-500	0.5	1200	Raman	NA	PARAFAC	DOMFluor	1.7	split-half analysis	Raman, Rayleigh-Cleanscan	Mobed_1996	humic-like	C1	240	460	HKs	1,1-dichloro-2-propanone	51	lin	pos	0.87	0.01	Watson_2018	2018	AUS
17	synthetic water	enhanced coagulation, secondary treatment with MIEX® resins, PAC, GAC, SIAC	raw, coagulated and MIEX, PAC, GAC and SIAC treated water	Suwannee river	4-14	Br, I	yes	no	HOCl	NA	2	L-ascorbic acid	3	23	7	PO4	dark	200-400	5	280-500	0.5	1200	Raman	NA	PARAFAC	DOMFluor	1.7	split-half analysis	Raman, Rayleigh-Cleanscan	Mobed_1996	humic-like	C2	240	400	HKs	1,1-dichloro-2-propanone	51	lin	pos	0.86	0.01	Watson_2018	2018	AUS
17	synthetic water	enhanced coagulation, secondary treatment with MIEX® resins, PAC, GAC, SIAC	raw, coagulated and MIEX, PAC, GAC and SIAC treated water	Suwannee river	4-14	Br, I	yes	no	HOCl	NA	2	L-ascorbic acid	3	23	7	PO4	dark	200-400	5	280-500	0.5	1200	Raman	NA	PARAFAC	DOMFluor	1.7	split-half analysis	Raman, Rayleigh-Cleanscan	Mobed_1996	tryptophan-like	C3	240, 300	340	HKs	1,1-dichloro-2-propanone	51	lin	pos	0.60	0.01	Watson_2018	2018	AUS
17	synthetic water	enhanced coagulation, secondary treatment with MIEX® resins, PAC, GAC, SIAC	raw, coagulated and MIEX, PAC, GAC and SIAC treated water	Suwannee river	4-14	Br, I	yes	no	HOCl	NA	2	L-ascorbic acid	3	23	7	PO4	dark	200-400	5	280-500	0.5	1200	Raman	NA	PARAFAC	DOMFluor	1.7	split-half analysis	Raman, Rayleigh-Cleanscan	Mobed_1996	tyrosine-like	C4	265	320	HKs	1,1-dichloro-2-propanone	51	lin	pos	0.54	0.01	Watson_2018	2018	AUS
17	synthetic water	enhanced coagulation, secondary treatment with MIEX® resins, PAC, GAC, SIAC	raw, coagulated and MIEX, PAC, GAC and SIAC treated water	Suwannee river	4-14	Br, I	yes	no	HOCl	NA	2	L-ascorbic acid	3	23	7	PO4	dark	NA	NA	NA	NA	NA	NA	NA	peak intensity	NA	NA	NA	NA	NA	UV	NA	254	NA	HANs	bromochloroacetonitrile	51	best fit	pos	0.73	0.01	Watson_2018	2018	AUS
17	synthetic water	enhanced coagulation, secondary treatment with MIEX® resins, PAC, GAC, SIAC	raw, coagulated and MIEX, PAC, GAC and SIAC treated water	Suwannee river	4-14	Br, I	yes	no	HOCl	NA	2	L-ascorbic acid	3	23	7	PO4	dark	200-400	5	280-500	0.5	1200	Raman	NA	PARAFAC	DOMFluor	1.7	split-half analysis	Raman, Rayleigh-Cleanscan	Mobed_1996	humic-like	C1	240	460	HANs	bromochloroacetonitrile	51	best fit	pos	0.80	0.01	Watson_2018	2018	AUS
17	synthetic water	enhanced coagulation, secondary treatment with MIEX® resins, PAC, GAC, SIAC	raw, coagulated and MIEX, PAC, GAC and SIAC treated water	Suwannee river	4-14	Br, I	yes	no	HOCl	NA	2	L-ascorbic acid	3	23	7	PO4	dark	200-400	5	280-500	0.5	1200	Raman	NA	PARAFAC	DOMFluor	1.7	split-half analysis	Raman, Rayleigh-Cleanscan	Mobed_1996	humic-like	C2	240	400	HANs	bromochloroacetonitrile	51	best fit	pos	0.78	0.01	Watson_2018	2018	AUS
17	synthetic water	enhanced coagulation, secondary treatment with MIEX® resins, PAC, GAC, SIAC	raw, coagulated and MIEX, PAC, GAC and SIAC treated water	Suwannee river	4-14	Br, I	yes	no	HOCl	NA	2	L-ascorbic acid	3	23	7	PO4	dark	200-400	5	280-500	0.5	1200	Raman	NA	PARAFAC	DOMFluor	1.7	split-half analysis	Raman, Rayleigh-Cleanscan	Mobed_1996	tryptophan-like	C3	240, 300	340	HANs	bromochloroacetonitrile	51	best fit	pos	0.59	0.01	Watson_2018	2018	AUS
17	synthetic water	enhanced coagulation, secondary treatment with MIEX® resins, PAC, GAC, SIAC	raw, coagulated and MIEX, PAC, GAC and SIAC treated water	Suwannee river	4-14	Br, I	yes	no	HOCl	NA	2	L-ascorbic acid	3	23	7	PO4	dark	200-400	5	280-500	0.5	1200	Raman	NA	PARAFAC	DOMFluor	1.7	split-half analysis	Raman, Rayleigh-Cleanscan	Mobed_1996	tyrosine-like	C4	265	320	HANs	bromochloroacetonitrile	51	best fit	pos	0.29	0.01	Watson_2018	2018	AUS
17	synthetic water	enhanced coagulation, secondary treatment with MIEX® resins, PAC, GAC, SIAC	raw, coagulated and MIEX, PAC, GAC and SIAC treated water	Suwannee river	4-14	Br, I	yes	no	HOCl	NA	2	L-ascorbic acid	3	23	7	PO4	dark	NA	NA	NA	NA	NA	NA	NA	peak intensity	NA	NA	NA	NA	NA	UV	NA	254	NA	THMs	bromodichloromethane	51	best fit	pos	0.90	0.01	Watson_2018	2018	AUS
17	synthetic water	enhanced coagulation, secondary treatment with MIEX® resins, PAC, GAC, SIAC	raw, coagulated and MIEX, PAC, GAC and SIAC treated water	Suwannee river	4-14	Br, I	yes	no	HOCl	NA	2	L-ascorbic acid	3	23	7	PO4	dark	200-400	5	280-500	0.5	1200	Raman	NA	PARAFAC	DOMFluor	1.7	split-half analysis	Raman, Rayleigh-Cleanscan	Mobed_1996	humic-like	C1	240	460	THMs	bromodichloromethane	51	best fit	pos	0.94	0.01	Watson_2018	2018	AUS
17	synthetic water	enhanced coagulation, secondary treatment with MIEX® resins, PAC, GAC, SIAC	raw, coagulated and MIEX, PAC, GAC and SIAC treated water	Suwannee river	4-14	Br, I	yes	no	HOCl	NA	2	L-ascorbic acid	3	23	7	PO4	dark	200-400	5	280-500	0.5	1200	Raman	NA	PARAFAC	DOMFluor	1.7	split-half analysis	Raman, Rayleigh-Cleanscan	Mobed_1996	humic-like	C2	240	400	THMs	bromodichloromethane	51	best fit	pos	0.94	0.01	Watson_2018	2018	AUS
17	synthetic water	enhanced coagulation, secondary treatment with MIEX® resins, PAC, GAC, SIAC	raw, coagulated and MIEX, PAC, GAC and SIAC treated water	Suwannee river	4-14	Br, I	yes	no	HOCl	NA	2	L-ascorbic acid	3	23	7	PO4	dark	200-400	5	280-500	0.5	1200	Raman	NA	PARAFAC	DOMFluor	1.7	split-half analysis	Raman, Rayleigh-Cleanscan	Mobed_1996	tryptophan-like	C3	240, 300	340	THMs	bromodichloromethane	51	best fit	pos	0.77	0.01	Watson_2018	2018	AUS
17	synthetic water	enhanced coagulation, secondary treatment with MIEX® resins, PAC, GAC, SIAC	raw, coagulated and MIEX, PAC, GAC and SIAC treated water	Suwannee river	4-14	Br, I	yes	no	HOCl	NA	2	L-ascorbic acid	3	23	7	PO4	dark	200-400	5	280-500	0.5	1200	Raman	NA	PARAFAC	DOMFluor	1.7	split-half analysis	Raman, Rayleigh-Cleanscan	Mobed_1996	tyrosine-like	C4	265	320	THMs	bromodichloromethane	51	best fit	pos	0.57	0.01	Watson_2018	2018	AUS
17	synthetic water	enhanced coagulation, secondary treatment with MIEX® resins, PAC, GAC, SIAC	raw, coagulated and MIEX, PAC, GAC and SIAC treated water	Suwannee river	4-14	Br, I	yes	no	HOCl	NA	2	L-ascorbic acid	3	23	7	PO4	dark	NA	NA	NA	NA	NA	NA	NA	peak intensity	NA	NA	NA	NA	NA	UV	NA	254	NA	HALs	2,2,2-trichloroethane-1,1-diol	51	best fit	pos	0.88	0.01	Watson_2018	2018	AUS
17	synthetic water	enhanced coagulation, secondary treatment with MIEX® resins, PAC, GAC, SIAC	raw, coagulated and MIEX, PAC, GAC and SIAC treated water	Suwannee river	4-14	Br, I	yes	no	HOCl	NA	2	L-ascorbic acid	3	23	7	PO4	dark	200-400	5	280-500	0.5	1200	Raman	NA	PARAFAC	DOMFluor	1.7	split-half analysis	Raman, Rayleigh-Cleanscan	Mobed_1996	humic-like	C1	240	460	HALs	2,2,2-trichloroethane-1,1-diol	51	best fit	pos	0.93	0.01	Watson_2018	2018	AUS
17	synthetic water	enhanced coagulation, secondary treatment with MIEX® resins, PAC, GAC, SIAC	raw, coagulated and MIEX, PAC, GAC and SIAC treated water	Suwannee river	4-14	Br, I	yes	no	HOCl	NA	2	L-ascorbic acid	3	23	7	PO4	dark	200-400	5	280-500	0.5	1200	Raman	NA	PARAFAC	DOMFluor	1.7	split-half analysis	Raman, Rayleigh-Cleanscan	Mobed_1996	humic-like	C2	240	400	HALs	2,2,2-trichloroethane-1,1-diol	51	best fit	pos	0.92	0.01	Watson_2018	2018	AUS
17	synthetic water	enhanced coagulation, secondary treatment with MIEX® resins, PAC, GAC, SIAC	raw, coagulated and MIEX, PAC, GAC and SIAC treated water	Suwannee river	4-14	Br, I	yes	no	HOCl	NA	2	L-ascorbic acid	3	23	7	PO4	dark	200-400	5	280-500	0.5	1200	Raman	NA	PARAFAC	DOMFluor	1.7	split-half analysis	Raman, Rayleigh-Cleanscan	Mobed_1996	tryptophan-like	C3	240, 300	340	HALs	2,2,2-trichloroethane-1,1-diol	51	best fit	pos	0.69	0.01	Watson_2018	2018	AUS
17	synthetic water	enhanced coagulation, secondary treatment with MIEX® resins, PAC, GAC, SIAC	raw, coagulated and MIEX, PAC, GAC and SIAC treated water	Suwannee river	4-14	Br, I	yes	no	HOCl	NA	2	L-ascorbic acid	3	23	7	PO4	dark	200-400	5	280-500	0.5	1200	Raman	NA	PARAFAC	DOMFluor	1.7	split-half analysis	Raman, Rayleigh-Cleanscan	Mobed_1996	tyrosine-like	C4	265	320	HALs	2,2,2-trichloroethane-1,1-diol	51	best fit	pos	0.57	0.01	Watson_2018	2018	AUS
17	synthetic water	enhanced coagulation, secondary treatment with MIEX® resins, PAC, GAC, SIAC	raw, coagulated and MIEX, PAC, GAC and SIAC treated water	Suwannee river	4-14	Br, I	yes	no	HOCl	NA	2	L-ascorbic acid	3	23	7	PO4	dark	NA	NA	NA	NA	NA	NA	NA	peak intensity	NA	NA	NA	NA	NA	UV	NA	254	NA	HANs	dibromoacetonitrile	51	best fit	neg	0.67	0.01	Watson_2018	2018	AUS
17	synthetic water	enhanced coagulation, secondary treatment with MIEX® resins, PAC, GAC, SIAC	raw, coagulated and MIEX, PAC, GAC and SIAC treated water	Suwannee river	4-14	Br, I	yes	no	HOCl	NA	2	L-ascorbic acid	3	23	7	PO4	dark	200-400	5	280-500	0.5	1200	Raman	NA	PARAFAC	DOMFluor	1.7	split-half analysis	Raman, Rayleigh-Cleanscan	Mobed_1996	humic-like	C1	240	460	HANs	dibromoacetonitrile	51	best fit	neg	0.60	0.01	Watson_2018	2018	AUS
17	synthetic water	enhanced coagulation, secondary treatment with MIEX® resins, PAC, GAC, SIAC	raw, coagulated and MIEX, PAC, GAC and SIAC treated water	Suwannee river	4-14	Br, I	yes	no	HOCl	NA	2	L-ascorbic acid	3	23	7	PO4	dark	200-400	5	280-500	0.5	1200	Raman	NA	PARAFAC	DOMFluor	1.7	split-half analysis	Raman, Rayleigh-Cleanscan	Mobed_1996	humic-like	C2	240	400	HANs	dibromoacetonitrile	51	best fit	neg	0.60	0.01	Watson_2018	2018	AUS
17	synthetic water	enhanced coagulation, secondary treatment with MIEX® resins, PAC, GAC, SIAC	raw, coagulated and MIEX, PAC, GAC and SIAC treated water	Suwannee river	4-14	Br, I	yes	no	HOCl	NA	2	L-ascorbic acid	3	23	7	PO4	dark	200-400	5	280-500	0.5	1200	Raman	NA	PARAFAC	DOMFluor	1.7	split-half analysis	Raman, Rayleigh-Cleanscan	Mobed_1996	tryptophan-like	C3	240, 300	340	HANs	dibromoacetonitrile	51	best fit	neg	0.32	0.01	Watson_2018	2018	AUS
17	synthetic water	enhanced coagulation, secondary treatment with MIEX® resins, PAC, GAC, SIAC	raw, coagulated and MIEX, PAC, GAC and SIAC treated water	Suwannee river	4-14	Br, I	yes	no	HOCl	NA	2	L-ascorbic acid	3	23	7	PO4	dark	200-400	5	280-500	0.5	1200	Raman	NA	PARAFAC	DOMFluor	1.7	split-half analysis	Raman, Rayleigh-Cleanscan	Mobed_1996	tyrosine-like	C4	265	320	HANs	dibromoacetonitrile	51	best fit	neg	0.45	0.01	Watson_2018	2018	AUS
17	synthetic water	enhanced coagulation, secondary treatment with MIEX® resins, PAC, GAC, SIAC	raw, coagulated and MIEX, PAC, GAC and SIAC treated water	Suwannee river	4-14	Br, I	yes	no	HOCl	NA	2	L-ascorbic acid	3	23	7	PO4	dark	NA	NA	NA	NA	NA	NA	NA	peak intensity	NA	NA	NA	NA	NA	UV	NA	254	NA	THMs	dibromochloromethane	51	best fit	pos	0.19	0.1	Watson_2018	2018	AUS
17	synthetic water	enhanced coagulation, secondary treatment with MIEX® resins, PAC, GAC, SIAC	raw, coagulated and MIEX, PAC, GAC and SIAC treated water	Suwannee river	4-14	Br, I	yes	no	HOCl	NA	2	L-ascorbic acid	3	23	7	PO4	dark	200-400	5	280-500	0.5	1200	Raman	NA	PARAFAC	DOMFluor	1.7	split-half analysis	Raman, Rayleigh-Cleanscan	Mobed_1996	humic-like	C1	240	460	THMs	dibromochloromethane	51	best fit	pos	0.27	0.1	Watson_2018	2018	AUS
17	synthetic water	enhanced coagulation, secondary treatment with MIEX® resins, PAC, GAC, SIAC	raw, coagulated and MIEX, PAC, GAC and SIAC treated water	Suwannee river	4-14	Br, I	yes	no	HOCl	NA	2	L-ascorbic acid	3	23	7	PO4	dark	200-400	5	280-500	0.5	1200	Raman	NA	PARAFAC	DOMFluor	1.7	split-half analysis	Raman, Rayleigh-Cleanscan	Mobed_1996	humic-like	C2	240	400	THMs	dibromochloromethane	51	best fit	pos	0.29	0.1	Watson_2018	2018	AUS
17	synthetic water	enhanced coagulation, secondary treatment with MIEX® resins, PAC, GAC, SIAC	raw, coagulated and MIEX, PAC, GAC and SIAC treated water	Suwannee river	4-14	Br, I	yes	no	HOCl	NA	2	L-ascorbic acid	3	23	7	PO4	dark	200-400	5	280-500	0.5	1200	Raman	NA	PARAFAC	DOMFluor	1.7	split-half analysis	Raman, Rayleigh-Cleanscan	Mobed_1996	tryptophan-like	C3	240, 300	340	THMs	dibromochloromethane	51	best fit	pos	0.49	0.01	Watson_2018	2018	AUS
17	synthetic water	enhanced coagulation, secondary treatment with MIEX® resins, PAC, GAC, SIAC	raw, coagulated and MIEX, PAC, GAC and SIAC treated water	Suwannee river	4-14	Br, I	yes	no	HOCl	NA	2	L-ascorbic acid	3	23	7	PO4	dark	200-400	5	280-500	0.5	1200	Raman	NA	PARAFAC	DOMFluor	1.7	split-half analysis	Raman, Rayleigh-Cleanscan	Mobed_1996	tyrosine-like	C4	265	320	THMs	dibromochloromethane	51	best fit	pos	0.00	0.1	Watson_2018	2018	AUS
17	synthetic water	enhanced coagulation, secondary treatment with MIEX® resins, PAC, GAC, SIAC	raw, coagulated and MIEX, PAC, GAC and SIAC treated water	Suwannee river	4-14	Br, I	yes	no	HOCl	NA	2	L-ascorbic acid	3	23	7	PO4	dark	NA	NA	NA	NA	NA	NA	NA	peak intensity	NA	NA	NA	NA	NA	UV	NA	254	NA	HANs	dichloroacetonitrile	51	lin	pos	0.90	0.01	Watson_2018	2018	AUS
17	synthetic water	enhanced coagulation, secondary treatment with MIEX® resins, PAC, GAC, SIAC	raw, coagulated and MIEX, PAC, GAC and SIAC treated water	Suwannee river	4-14	Br, I	yes	no	HOCl	NA	2	L-ascorbic acid	3	23	7	PO4	dark	200-400	5	280-500	0.5	1200	Raman	NA	PARAFAC	DOMFluor	1.7	split-half analysis	Raman, Rayleigh-Cleanscan	Mobed_1996	humic-like	C1	240	460	HANs	dichloroacetonitrile	51	lin	pos	0.94	0.01	Watson_2018	2018	AUS
17	synthetic water	enhanced coagulation, secondary treatment with MIEX® resins, PAC, GAC, SIAC	raw, coagulated and MIEX, PAC, GAC and SIAC treated water	Suwannee river	4-14	Br, I	yes	no	HOCl	NA	2	L-ascorbic acid	3	23	7	PO4	dark	200-400	5	280-500	0.5	1200	Raman	NA	PARAFAC	DOMFluor	1.7	split-half analysis	Raman, Rayleigh-Cleanscan	Mobed_1996	humic-like	C2	240	400	HANs	dichloroacetonitrile	51	lin	pos	0.92	0.01	Watson_2018	2018	AUS
17	synthetic water	enhanced coagulation, secondary treatment with MIEX® resins, PAC, GAC, SIAC	raw, coagulated and MIEX, PAC, GAC and SIAC treated water	Suwannee river	4-14	Br, I	yes	no	HOCl	NA	2	L-ascorbic acid	3	23	7	PO4	dark	200-400	5	280-500	0.5	1200	Raman	NA	PARAFAC	DOMFluor	1.7	split-half analysis	Raman, Rayleigh-Cleanscan	Mobed_1996	tryptophan-like	C3	240, 300	340	HANs	dichloroacetonitrile	51	lin	pos	0.66	0.01	Watson_2018	2018	AUS
17	synthetic water	enhanced coagulation, secondary treatment with MIEX® resins, PAC, GAC, SIAC	raw, coagulated and MIEX, PAC, GAC and SIAC treated water	Suwannee river	4-14	Br, I	yes	no	HOCl	NA	2	L-ascorbic acid	3	23	7	PO4	dark	200-400	5	280-500	0.5	1200	Raman	NA	PARAFAC	DOMFluor	1.7	split-half analysis	Raman, Rayleigh-Cleanscan	Mobed_1996	tyrosine-like	C4	265	320	HANs	dichloroacetonitrile	51	lin	pos	0.52	0.01	Watson_2018	2018	AUS
17	synthetic water	enhanced coagulation, secondary treatment with MIEX® resins, PAC, GAC, SIAC	raw, coagulated and MIEX, PAC, GAC and SIAC treated water	Suwannee river	4-14	Br, I	yes	no	HOCl	NA	2	L-ascorbic acid	3	23	7	PO4	dark	NA	NA	NA	NA	NA	Raman	NA	NA	NA	NA	NA	NA	NA	NA	NA	NA	NA	I-DBPs	NA	51	best fit	NA	NA	NA	Watson_2018	2018	AUS
17	synthetic water	enhanced coagulation, secondary treatment with MIEX® resins, PAC, GAC, SIAC	raw, coagulated and MIEX, PAC, GAC and SIAC treated water	Suwannee river	4-14	Br, I	yes	no	HOCl	NA	2	L-ascorbic acid	3	23	7	PO4	dark	NA	NA	NA	NA	NA	NA	NA	peak intensity	NA	NA	NA	NA	NA	UV	NA	254	NA	THMs	tribromomethane	51	best fit	neg	0.89	0.01	Watson_2018	2018	AUS
17	synthetic water	enhanced coagulation, secondary treatment with MIEX® resins, PAC, GAC, SIAC	raw, coagulated and MIEX, PAC, GAC and SIAC treated water	Suwannee river	4-14	Br, I	yes	no	HOCl	NA	2	L-ascorbic acid	3	23	7	PO4	dark	200-400	5	280-500	0.5	1200	Raman	NA	PARAFAC	DOMFluor	1.7	split-half analysis	Raman, Rayleigh-Cleanscan	Mobed_1996	humic-like	C1	240	460	THMs	tribromomethane	51	best fit	neg	0.91	0.01	Watson_2018	2018	AUS
17	synthetic water	enhanced coagulation, secondary treatment with MIEX® resins, PAC, GAC, SIAC	raw, coagulated and MIEX, PAC, GAC and SIAC treated water	Suwannee river	4-14	Br, I	yes	no	HOCl	NA	2	L-ascorbic acid	3	23	7	PO4	dark	200-400	5	280-500	0.5	1200	Raman	NA	PARAFAC	DOMFluor	1.7	split-half analysis	Raman, Rayleigh-Cleanscan	Mobed_1996	humic-like	C2	240	400	THMs	tribromomethane	51	best fit	neg	0.89	0.01	Watson_2018	2018	AUS
17	synthetic water	enhanced coagulation, secondary treatment with MIEX® resins, PAC, GAC, SIAC	raw, coagulated and MIEX, PAC, GAC and SIAC treated water	Suwannee river	4-14	Br, I	yes	no	HOCl	NA	2	L-ascorbic acid	3	23	7	PO4	dark	200-400	5	280-500	0.5	1200	Raman	NA	PARAFAC	DOMFluor	1.7	split-half analysis	Raman, Rayleigh-Cleanscan	Mobed_1996	tryptophan-like	C3	240, 300	340	THMs	tribromomethane	51	best fit	neg	0.48	0.01	Watson_2018	2018	AUS
17	synthetic water	enhanced coagulation, secondary treatment with MIEX® resins, PAC, GAC, SIAC	raw, coagulated and MIEX, PAC, GAC and SIAC treated water	Suwannee river	4-14	Br, I	yes	no	HOCl	NA	2	L-ascorbic acid	3	23	7	PO4	dark	200-400	5	280-500	0.5	1200	Raman	NA	PARAFAC	DOMFluor	1.7	split-half analysis	Raman, Rayleigh-Cleanscan	Mobed_1996	tyrosine-like	C4	265	320	THMs	tribromomethane	51	best fit	neg	0.58	0.01	Watson_2018	2018	AUS
17	synthetic water	enhanced coagulation, secondary treatment with MIEX® resins, PAC, GAC, SIAC	raw, coagulated and MIEX, PAC, GAC and SIAC treated water	Suwannee river	4-14	Br, I	yes	no	HOCl	NA	2	L-ascorbic acid	3	23	7	PO4	dark	NA	NA	NA	NA	NA	Raman	NA	NA	NA	NA	NA	NA	NA	NA	NA	NA	NA	HANs	trichloroacetonitrile	51	best fit	NA	NA	NA	Watson_2018	2018	AUS
17	synthetic water	enhanced coagulation, secondary treatment with MIEX® resins, PAC, GAC, SIAC	raw, coagulated and MIEX, PAC, GAC and SIAC treated water	Suwannee river	4-14	Br, I	yes	no	HOCl	NA	2	L-ascorbic acid	3	23	7	PO4	dark	200-400	5	280-500	0.5	1200	Raman	NA	PARAFAC	DOMFluor	1.7	split-half analysis	Raman, Rayleigh-Cleanscan	Mobed_1996	humic-like	C1	240	460	THMs	trichloromethane	51	best fit	pos	0.94	0.01	Watson_2018	2018	AUS
17	synthetic water	enhanced coagulation, secondary treatment with MIEX® resins, PAC, GAC, SIAC	raw, coagulated and MIEX, PAC, GAC and SIAC treated water	Suwannee river	4-14	Br, I	yes	no	HOCl	NA	2	L-ascorbic acid	3	23	7	PO4	dark	200-400	5	280-500	0.5	1200	Raman	NA	PARAFAC	DOMFluor	1.7	split-half analysis	Raman, Rayleigh-Cleanscan	Mobed_1996	humic-like	C2	240	400	THMs	trichloromethane	51	best fit	pos	0.92	0.01	Watson_2018	2018	AUS
17	synthetic water	enhanced coagulation, secondary treatment with MIEX® resins, PAC, GAC, SIAC	raw, coagulated and MIEX, PAC, GAC and SIAC treated water	Suwannee river	4-14	Br, I	yes	no	HOCl	NA	2	L-ascorbic acid	3	23	7	PO4	dark	200-400	5	280-500	0.5	1200	Raman	NA	PARAFAC	DOMFluor	1.7	split-half analysis	Raman, Rayleigh-Cleanscan	Mobed_1996	tryptophan-like	C3	240, 300	340	THMs	trichloromethane	51	best fit	pos	0.68	0.01	Watson_2018	2018	AUS
17	synthetic water	enhanced coagulation, secondary treatment with MIEX® resins, PAC, GAC, SIAC	raw, coagulated and MIEX, PAC, GAC and SIAC treated water	Suwannee river	4-14	Br, I	yes	no	HOCl	NA	2	L-ascorbic acid	3	23	7	PO4	dark	200-400	5	280-500	0.5	1200	Raman	NA	PARAFAC	DOMFluor	1.7	split-half analysis	Raman, Rayleigh-Cleanscan	Mobed_1996	tyrosine-like	C4	265	320	THMs	trichloromethane	51	best fit	pos	0.61	0.01	Watson_2018	2018	AUS
17	synthetic water	enhanced coagulation, secondary treatment with MIEX® resins, PAC, GAC, SIAC	raw, coagulated and MIEX, PAC, GAC and SIAC treated water	Suwannee river	4-14	Br, I	yes	no	HOCl	NA	2	L-ascorbic acid	3	23	7	PO4	dark	NA	NA	NA	NA	NA	NA	NA	peak intensity	NA	NA	NA	NA	NA	UV	NA	254	NA	THMs	trichloromethane	51	best fit	pos	0.91	0.01	Watson_2018	2018	AUS
17	synthetic water	enhanced coagulation, secondary treatment with MIEX® resins, PAC, GAC, SIAC	raw, coagulated and MIEX, PAC, GAC and SIAC treated water	Suwannee river	4-14	Br, I	yes	no	HOCl	NA	2	L-ascorbic acid	3	23	7	PO4	dark	NA	NA	NA	NA	NA	Raman	NA	NA	NA	NA	NA	NA	NA	NA	NA	NA	NA	HNMs	trichloronitromethane	51	best fit	NA	NA	NA	Watson_2018	2018	AUS
18	synthetic water	solar irradiation	soluble microbial products extracted from activated sludge before and after solar irradiation	Suwannee river	35	complet anion/cation	no	NA	HOCl	funct_DOC	NA	L-ascorbic acid	1	25	7	PO4	dark	240-500	5	240-700	2.36	NA	Raman	NA	PARAFAC	DOMFluor	NA	split-half analysis	Raman-NA	NA	humic-like	C1	325	475	HALs	2,2,2-trichloroethane-1,1-diol	NA	NA	NA	NA	NA	Wu_2018	2018	CHN
18	synthetic water	solar irradiation	soluble microbial products extracted from activated sludge before and after solar irradiation	Suwannee river	35	complet anion/cation	no	NA	HOCl	funct_DOC	NA	L-ascorbic acid	1	25	7	PO4	dark	240-500	5	240-700	2.36	NA	Raman	NA	PARAFAC	DOMFluor	NA	split-half analysis	Raman-NA	NA	humic-like	C2	375	465	HALs	2,2,2-trichloroethane-1,1-diol	NA	NA	NA	NA	NA	Wu_2018	2018	CHN
18	synthetic water	solar irradiation	soluble microbial products extracted from activated sludge before and after solar irradiation	Suwannee river	35	complet anion/cation	no	NA	HOCl	funct_DOC	NA	L-ascorbic acid	1	25	7	PO4	dark	240-500	5	240-700	2.36	NA	Raman	NA	PARAFAC	DOMFluor	NA	split-half analysis	Raman-NA	NA	fulvic-like	C3	250	400	HALs	2,2,2-trichloroethane-1,1-diol	NA	NA	NA	NA	NA	Wu_2018	2018	CHN
18	synthetic water	solar irradiation	soluble microbial products extracted from activated sludge before and after solar irradiation	Suwannee river	35	complet anion/cation	no	NA	HOCl	funct_DOC	NA	L-ascorbic acid	1	25	7	PO4	dark	240-500	5	240-700	2.36	NA	Raman	NA	PARAFAC	DOMFluor	NA	split-half analysis	Raman-NA	NA	tryptophan-like	C4	300	350	HALs	2,2,2-trichloroethane-1,1-diol	NA	NA	NA	NA	NA	Wu_2018	2018	CHN
18	synthetic water	solar irradiation	soluble microbial products extracted from activated sludge before and after solar irradiation	Suwannee river	35	complet anion/cation	no	NA	NH2Cl	funct_DOC	NA	L-ascorbic acid	3	25	7	PO4	dark	240-500	5	240-700	2.36	NA	Raman	NA	PARAFAC	DOMFluor	NA	split-half analysis	Raman-NA	NA	humic-like	C1	325	475	HALs	2,2,2-trichloroethane-1,1-diol	NA	NA	NA	NA	NA	Wu_2018	2018	CHN
18	synthetic water	solar irradiation	soluble microbial products extracted from activated sludge before and after solar irradiation	Suwannee river	35	complet anion/cation	no	NA	NH2Cl	funct_DOC	NA	L-ascorbic acid	3	25	7	PO4	dark	240-500	5	240-700	2.36	NA	Raman	NA	PARAFAC	DOMFluor	NA	split-half analysis	Raman-NA	NA	humic-like	C2	375	465	HALs	2,2,2-trichloroethane-1,1-diol	NA	NA	NA	NA	NA	Wu_2018	2018	CHN
18	synthetic water	solar irradiation	soluble microbial products extracted from activated sludge before and after solar irradiation	Suwannee river	35	complet anion/cation	no	NA	NH2Cl	funct_DOC	NA	L-ascorbic acid	3	25	7	PO4	dark	240-500	5	240-700	2.36	NA	Raman	NA	PARAFAC	DOMFluor	NA	split-half analysis	Raman-NA	NA	fulvic-like	C3	250	400	HALs	2,2,2-trichloroethane-1,1-diol	NA	NA	NA	NA	NA	Wu_2018	2018	CHN
18	synthetic water	solar irradiation	soluble microbial products extracted from activated sludge before and after solar irradiation	Suwannee river	35	complet anion/cation	no	NA	NH2Cl	funct_DOC	NA	L-ascorbic acid	3	25	7	PO4	dark	240-500	5	240-700	2.36	NA	Raman	NA	PARAFAC	DOMFluor	NA	split-half analysis	Raman-NA	NA	tryptophan-like	C4	300	350	HALs	2,2,2-trichloroethane-1,1-diol	NA	NA	NA	NA	NA	Wu_2018	2018	CHN
18	synthetic water	solar irradiation	soluble microbial products extracted from activated sludge before and after solar irradiation	Suwannee river	35	complet anion/cation	no	NA	HOCl	funct_DOC	NA	L-ascorbic acid	1	25	7	PO4	dark	240-500	5	240-700	2.36	NA	Raman	NA	PARAFAC	DOMFluor	NA	split-half analysis	Raman-NA	NA	humic-like	C1	325	475	HANs	dichloroacetonitrile	NA	NA	NA	NA	NA	Wu_2018	2018	CHN
18	synthetic water	solar irradiation	soluble microbial products extracted from activated sludge before and after solar irradiation	Suwannee river	35	complet anion/cation	no	NA	HOCl	funct_DOC	NA	L-ascorbic acid	1	25	7	PO4	dark	240-500	5	240-700	2.36	NA	Raman	NA	PARAFAC	DOMFluor	NA	split-half analysis	Raman-NA	NA	humic-like	C2	375	465	HANs	dichloroacetonitrile	NA	NA	NA	NA	NA	Wu_2018	2018	CHN
18	synthetic water	solar irradiation	soluble microbial products extracted from activated sludge before and after solar irradiation	Suwannee river	35	complet anion/cation	no	NA	HOCl	funct_DOC	NA	L-ascorbic acid	1	25	7	PO4	dark	240-500	5	240-700	2.36	NA	Raman	NA	PARAFAC	DOMFluor	NA	split-half analysis	Raman-NA	NA	fulvic-like	C3	250	400	HANs	dichloroacetonitrile	NA	NA	NA	NA	NA	Wu_2018	2018	CHN
18	synthetic water	solar irradiation	soluble microbial products extracted from activated sludge before and after solar irradiation	Suwannee river	35	complet anion/cation	no	NA	HOCl	funct_DOC	NA	L-ascorbic acid	1	25	7	PO4	dark	240-500	5	240-700	2.36	NA	Raman	NA	PARAFAC	DOMFluor	NA	split-half analysis	Raman-NA	NA	tryptophan-like	C4	300	350	HANs	dichloroacetonitrile	NA	NA	NA	NA	NA	Wu_2018	2018	CHN
18	synthetic water	solar irradiation	soluble microbial products extracted from activated sludge before and after solar irradiation	Suwannee river	35	complet anion/cation	no	NA	NH2Cl	funct_DOC	NA	L-ascorbic acid	3	25	7	PO4	dark	240-500	5	240-700	2.36	NA	Raman	NA	PARAFAC	DOMFluor	NA	split-half analysis	Raman-NA	NA	humic-like	C1	325	475	HANs	dichloroacetonitrile	NA	NA	NA	NA	NA	Wu_2018	2018	CHN
18	synthetic water	solar irradiation	soluble microbial products extracted from activated sludge before and after solar irradiation	Suwannee river	35	complet anion/cation	no	NA	NH2Cl	funct_DOC	NA	L-ascorbic acid	3	25	7	PO4	dark	240-500	5	240-700	2.36	NA	Raman	NA	PARAFAC	DOMFluor	NA	split-half analysis	Raman-NA	NA	humic-like	C2	375	465	HANs	dichloroacetonitrile	NA	NA	NA	NA	NA	Wu_2018	2018	CHN
18	synthetic water	solar irradiation	soluble microbial products extracted from activated sludge before and after solar irradiation	Suwannee river	35	complet anion/cation	no	NA	NH2Cl	funct_DOC	NA	L-ascorbic acid	3	25	7	PO4	dark	240-500	5	240-700	2.36	NA	Raman	NA	PARAFAC	DOMFluor	NA	split-half analysis	Raman-NA	NA	fulvic-like	C3	250	400	HANs	dichloroacetonitrile	NA	NA	NA	NA	NA	Wu_2018	2018	CHN
18	synthetic water	solar irradiation	soluble microbial products extracted from activated sludge before and after solar irradiation	Suwannee river	35	complet anion/cation	no	NA	NH2Cl	funct_DOC	NA	L-ascorbic acid	3	25	7	PO4	dark	240-500	5	240-700	2.36	NA	Raman	NA	PARAFAC	DOMFluor	NA	split-half analysis	Raman-NA	NA	tryptophan-like	C4	300	350	HANs	dichloroacetonitrile	NA	NA	NA	NA	NA	Wu_2018	2018	CHN
18	synthetic water	solar irradiation	soluble microbial products extracted from activated sludge before and after solar irradiation	Suwannee river	35	complet anion/cation	no	NA	HOCl	funct_DOC	NA	L-ascorbic acid	1	25	7	PO4	dark	240-500	5	240-700	2.36	NA	Raman	NA	PARAFAC	DOMFluor	NA	split-half analysis	Raman-NA	NA	humic-like	C1	325	475	THMs	NA	NA	NA	NA	NA	NA	Wu_2018	2018	CHN
18	synthetic water	solar irradiation	soluble microbial products extracted from activated sludge before and after solar irradiation	Suwannee river	35	complet anion/cation	no	NA	HOCl	funct_DOC	NA	L-ascorbic acid	1	25	7	PO4	dark	240-500	5	240-700	2.36	NA	Raman	NA	PARAFAC	DOMFluor	NA	split-half analysis	Raman-NA	NA	humic-like	C2	375	465	THMs	NA	NA	NA	NA	NA	NA	Wu_2018	2018	CHN
18	synthetic water	solar irradiation	soluble microbial products extracted from activated sludge before and after solar irradiation	Suwannee river	35	complet anion/cation	no	NA	HOCl	funct_DOC	NA	L-ascorbic acid	1	25	7	PO4	dark	240-500	5	240-700	2.36	NA	Raman	NA	PARAFAC	DOMFluor	NA	split-half analysis	Raman-NA	NA	fulvic-like	C3	250	400	THMs	NA	NA	NA	NA	NA	NA	Wu_2018	2018	CHN
18	synthetic water	solar irradiation	soluble microbial products extracted from activated sludge before and after solar irradiation	Suwannee river	35	complet anion/cation	no	NA	HOCl	funct_DOC	NA	L-ascorbic acid	1	25	7	PO4	dark	240-500	5	240-700	2.36	NA	Raman	NA	PARAFAC	DOMFluor	NA	split-half analysis	Raman-NA	NA	tryptophan-like	C4	300	350	THMs	NA	NA	NA	NA	NA	NA	Wu_2018	2018	CHN
18	synthetic water	solar irradiation	soluble microbial products extracted from activated sludge before and after solar irradiation	Suwannee river	35	complet anion/cation	no	NA	NH2Cl	funct_DOC	NA	L-ascorbic acid	3	25	7	PO4	dark	240-500	5	240-700	2.36	NA	Raman	NA	PARAFAC	DOMFluor	NA	split-half analysis	Raman-NA	NA	humic-like	C1	325	475	THMs	NA	NA	NA	NA	NA	NA	Wu_2018	2018	CHN
18	synthetic water	solar irradiation	soluble microbial products extracted from activated sludge before and after solar irradiation	Suwannee river	35	complet anion/cation	no	NA	NH2Cl	funct_DOC	NA	L-ascorbic acid	3	25	7	PO4	dark	240-500	5	240-700	2.36	NA	Raman	NA	PARAFAC	DOMFluor	NA	split-half analysis	Raman-NA	NA	humic-like	C2	375	465	THMs	NA	NA	NA	NA	NA	NA	Wu_2018	2018	CHN
18	synthetic water	solar irradiation	soluble microbial products extracted from activated sludge before and after solar irradiation	Suwannee river	35	complet anion/cation	no	NA	NH2Cl	funct_DOC	NA	L-ascorbic acid	3	25	7	PO4	dark	240-500	5	240-700	2.36	NA	Raman	NA	PARAFAC	DOMFluor	NA	split-half analysis	Raman-NA	NA	fulvic-like	C3	250	400	THMs	NA	NA	NA	NA	NA	NA	Wu_2018	2018	CHN
18	synthetic water	solar irradiation	soluble microbial products extracted from activated sludge before and after solar irradiation	Suwannee river	35	complet anion/cation	no	NA	NH2Cl	funct_DOC	NA	L-ascorbic acid	3	25	7	PO4	dark	240-500	5	240-700	2.36	NA	Raman	NA	PARAFAC	DOMFluor	NA	split-half analysis	Raman-NA	NA	tryptophan-like	C4	300	350	THMs	NA	NA	NA	NA	NA	NA	Wu_2018	2018	CHN
18	synthetic water	solar irradiation	soluble microbial products extracted from activated sludge before and after solar irradiation	Suwannee river	35	complet anion/cation	no	NA	HOCl	funct_DOC	NA	L-ascorbic acid	1	25	7	PO4	dark	240-500	5	240-700	2.36	NA	Raman	NA	PARAFAC	DOMFluor	NA	split-half analysis	Raman-NA	NA	humic-like	C1	325	475	HNMs	trichloronitromethane	NA	NA	NA	NA	NA	Wu_2018	2018	CHN
18	synthetic water	solar irradiation	soluble microbial products extracted from activated sludge before and after solar irradiation	Suwannee river	35	complet anion/cation	no	NA	HOCl	funct_DOC	NA	L-ascorbic acid	1	25	7	PO4	dark	240-500	5	240-700	2.36	NA	Raman	NA	PARAFAC	DOMFluor	NA	split-half analysis	Raman-NA	NA	humic-like	C2	375	465	HNMs	trichloronitromethane	NA	NA	NA	NA	NA	Wu_2018	2018	CHN
18	synthetic water	solar irradiation	soluble microbial products extracted from activated sludge before and after solar irradiation	Suwannee river	35	complet anion/cation	no	NA	HOCl	funct_DOC	NA	L-ascorbic acid	1	25	7	PO4	dark	240-500	5	240-700	2.36	NA	Raman	NA	PARAFAC	DOMFluor	NA	split-half analysis	Raman-NA	NA	fulvic-like	C3	250	400	HNMs	trichloronitromethane	NA	NA	NA	NA	NA	Wu_2018	2018	CHN
18	synthetic water	solar irradiation	soluble microbial products extracted from activated sludge before and after solar irradiation	Suwannee river	35	complet anion/cation	no	NA	HOCl	funct_DOC	NA	L-ascorbic acid	1	25	7	PO4	dark	240-500	5	240-700	2.36	NA	Raman	NA	PARAFAC	DOMFluor	NA	split-half analysis	Raman-NA	NA	tryptophan-like	C4	300	350	HNMs	trichloronitromethane	NA	NA	NA	NA	NA	Wu_2018	2018	CHN
18	synthetic water	solar irradiation	soluble microbial products extracted from activated sludge before and after solar irradiation	Suwannee river	35	complet anion/cation	no	NA	NH2Cl	funct_DOC	NA	L-ascorbic acid	3	25	7	PO4	dark	240-500	5	240-700	2.36	NA	Raman	NA	PARAFAC	DOMFluor	NA	split-half analysis	Raman-NA	NA	humic-like	C1	325	475	HNMs	trichloronitromethane	NA	NA	NA	NA	NA	Wu_2018	2018	CHN
18	synthetic water	solar irradiation	soluble microbial products extracted from activated sludge before and after solar irradiation	Suwannee river	35	complet anion/cation	no	NA	NH2Cl	funct_DOC	NA	L-ascorbic acid	3	25	7	PO4	dark	240-500	5	240-700	2.36	NA	Raman	NA	PARAFAC	DOMFluor	NA	split-half analysis	Raman-NA	NA	humic-like	C2	375	465	HNMs	trichloronitromethane	NA	NA	NA	NA	NA	Wu_2018	2018	CHN
18	synthetic water	solar irradiation	soluble microbial products extracted from activated sludge before and after solar irradiation	Suwannee river	35	complet anion/cation	no	NA	NH2Cl	funct_DOC	NA	L-ascorbic acid	3	25	7	PO4	dark	240-500	5	240-700	2.36	NA	Raman	NA	PARAFAC	DOMFluor	NA	split-half analysis	Raman-NA	NA	fulvic-like	C3	250	400	HNMs	trichloronitromethane	NA	NA	NA	NA	NA	Wu_2018	2018	CHN
18	synthetic water	solar irradiation	soluble microbial products extracted from activated sludge before and after solar irradiation	Suwannee river	35	complet anion/cation	no	NA	NH2Cl	funct_DOC	NA	L-ascorbic acid	3	25	7	PO4	dark	240-500	5	240-700	2.36	NA	Raman	NA	PARAFAC	DOMFluor	NA	split-half analysis	Raman-NA	NA	tryptophan-like	C4	300	350	HNMs	trichloronitromethane	NA	NA	NA	NA	NA	Wu_2018	2018	CHN
19	synthetic, surface water	coagulation and filtration, UV irradiation	raw, UV and UV-chloramine- treated water	natural and IHSS	0.6-7.2	Br, I	yes	no	NH2Cl	5	NA	Na2S2O3	1	25	7	PO4	dark	240-550	5	280-550	2	NA	Raman	NA	PARAFAC	DOMFluor	NA	split-half analysis	290 nm cutoff filter	NA	humic-like	C1	350	476	I-DBPs	dichloroiodomethane, bromochloroiodomethane, dibromoiodomethane, chlorodiiodomethane, bromodiiodomethane, triodomethane	NA	NA	NA	NA	NA	Xia_2018	2018	CHN
19	synthetic, surface water	coagulation and filtration, UV irradiation	raw, UV and UV-chloramine- treated water	natural and IHSS	0.6-7.2	Br, I	yes	no	NH2Cl	5	NA	Na2S2O3	1	25	7	PO4	dark	240-550	5	280-550	2	NA	Raman	NA	PARAFAC	DOMFluor	NA	split-half analysis	290 nm cutoff filter	NA	humic-like	C2	315, 375	520	I-DBPs	dichloroiodomethane, bromochloroiodomethane, dibromoiodomethane, chlorodiiodomethane, bromodiiodomethane, triodomethane	NA	NA	NA	NA	NA	Xia_2018	2018	CHN
19	synthetic, surface water	coagulation and filtration, UV irradiation	raw, UV and UV-chloramine- treated water	natural and IHSS	0.6-7.2	Br, I	yes	no	NH2Cl	5	NA	Na2S2O3	1	25	7	PO4	dark	240-550	5	280-550	2	NA	Raman	NA	PARAFAC	DOMFluor	NA	split-half analysis	290 nm cutoff filter	NA	microbial humic-like	C3	325	418	I-DBPs	dichloroiodomethane, bromochloroiodomethane, dibromoiodomethane, chlorodiiodomethane, bromodiiodomethane, triodomethane	NA	NA	NA	NA	NA	Xia_2018	2018	CHN
19	synthetic, surface water	coagulation and filtration, UV irradiation	raw, UV and UV-chloramine- treated water	natural and IHSS	0.6-7.2	Br, I	yes	no	NH2Cl	5	NA	Na2S2O3	1	25	7	PO4	dark	240-550	5	280-550	2	NA	Raman	NA	PARAFAC	DOMFluor	NA	split-half analysis	290 nm cutoff filter	NA	parafac-index	C1/C2	350 / 315,375	476 / 520	I-DBPs	dichloroiodomethane, bromochloroiodomethane, dibromoiodomethane, chlorodiiodomethane, bromodiiodomethane, triodomethane	4	lin	pos	0.96	NA	Xia_2018	2018	CHN
19	synthetic, surface water	coagulation and filtration, UV irradiation	raw, UV and UV-chloramine- treated water	natural and IHSS	0.6-7.2	Br, I	yes	no	NH2Cl	5	NA	Na2S2O3	1	25	7	PO4	dark	240-550	5	280-550	2	NA	Raman	NA	PARAFAC	DOMFluor	NA	split-half analysis	290 nm cutoff filter	NA	parafac-index	C3/C2	325 / 315, 375	418 / 520	I-DBPs	dichloroiodomethane, bromochloroiodomethane, dibromoiodomethane, chlorodiiodomethane, bromodiiodomethane, triodomethane	4	lin	pos	0.98	NA	Xia_2018	2018	CHN
20	synthetic water	UV irradiation	soil and leaf litter solutions before and after UV irradiation	leaf litter, soil matter	1	no	yes	no	HOCl	funct_DOC	NA	NA	1	25	5.8	no	dark	250-500	5	280-550	1	NA	Raman	NA	PARAFAC	drEEM	NA	NA	NA	NA	humic-like	C1	250, 330	470	HAAs	dichloroacetic acid, trichloroacetic acid, dibromoacetic acid	18	NA	neg	0.17	0.01	Lee_2019	2019	KOR
20	synthetic water	UV irradiation	soil and leaf litter solutions before and after UV irradiation	leaf litter, soil matter	1	no	yes	no	HOCl	funct_DOC	NA	NA	1	25	5.8	no	dark	250-500	5	280-550	1	NA	Raman	NA	PARAFAC	drEEM	NA	NA	NA	NA	humic-like	C2	275	320	HAAs	dichloroacetic acid, trichloroacetic acid, dibromoacetic acid	18	NA	neg	0.51	0.01	Lee_2019	2019	KOR
20	synthetic water	UV irradiation	soil and leaf litter solutions before and after UV irradiation	leaf litter, soil matter	1	no	yes	no	HOCl	funct_DOC	NA	NA	1	25	5.8	no	dark	250-500	5	280-550	1	NA	Raman	NA	PARAFAC	drEEM	NA	NA	NA	NA	humic-like	C3	250, 300	358	HAAs	dichloroacetic acid, trichloroacetic acid, dibromoacetic acid	18	NA	neg	0.26	0.01	Lee_2019	2019	KOR
20	synthetic water	UV irradiation	soil and leaf litter solutions before and after UV irradiation	leaf litter, soil matter	1	no	yes	no	HOCl	funct_DOC	NA	NA	1	25	5.8	no	dark	250-500	5	280-550	1	NA	Raman	NA	PARAFAC	drEEM	NA	NA	NA	NA	multi-comp	C1+C3	NA	NA	HAAs	dichloroacetic acid, trichloroacetic acid, dibromoacetic acid	18	NA	neg	0.19	0.01	Lee_2019	2019	KOR
20	synthetic water	UV irradiation	soil and leaf litter solutions before and after UV irradiation	leaf litter, soil matter	1	no	yes	no	HOCl	funct_DOC	NA	NA	1	25	5.8	no	dark	250-500	5	280-550	1	NA	Raman	NA	PARAFAC	drEEM	NA	NA	NA	NA	multi-comp	sumC	NA	NA	HAAs	dichloroacetic acid, trichloroacetic acid, dibromoacetic acid	18	NA	neg	0.11	0.01	Lee_2019	2019	KOR
20	synthetic water	UV irradiation	soil and leaf litter solutions before and after UV irradiation	leaf litter, soil matter	1	no	yes	no	HOCl	funct_DOC	NA	NA	1	25	5.8	no	dark	250-500	5	280-550	1	NA	Raman	NA	PARAFAC	drEEM	NA	NA	NA	NA	parafac-index	C1/C2	NA	NA	HAAs	dichloroacetic acid, trichloroacetic acid, dibromoacetic acid	18	NA	neg	0.32	0.01	Lee_2019	2019	KOR
20	synthetic water	UV irradiation	soil and leaf litter solutions before and after UV irradiation	leaf litter, soil matter	1	no	yes	no	HOCl	funct_DOC	NA	NA	1	25	5.8	no	dark	250-500	5	280-550	1	NA	Raman	NA	PARAFAC	drEEM	NA	NA	NA	NA	parafac-index	C1/C3	NA	NA	HAAs	dichloroacetic acid, trichloroacetic acid, dibromoacetic acid	18	NA	neg	0.10	0.01	Lee_2019	2019	KOR
20	synthetic water	UV irradiation	soil and leaf litter solutions before and after UV irradiation	leaf litter, soil matter	1	no	yes	no	HOCl	funct_DOC	NA	NA	1	25	5.8	no	dark	250-500	5	280-550	1	NA	Raman	NA	PARAFAC	drEEM	NA	NA	NA	NA	parafac-index	C2/C3	NA	NA	HAAs	dichloroacetic acid, trichloroacetic acid, dibromoacetic acid	18	NA	neg	0.79	0.01	Lee_2019	2019	KOR
20	synthetic water	UV irradiation	soil and leaf litter solutions before and after UV irradiation	leaf litter, soil matter	1	no	yes	no	HOCl	funct_DOC	NA	NA	1	25	5.8	no	dark	NA	NA	NA	NA	NA	NA	NA	peak intensity	NA	NA	NA	NA	NA	UV	SUVA	254	NA	HAAs	dichloroacetic acid, trichloroacetic acid, dibromoacetic acid	18	NA	neg	0.84	0.05	Lee_2019	2019	KOR
20	synthetic water	UV irradiation	soil and leaf litter solutions before and after UV irradiation	leaf litter, soil matter	1	no	yes	no	HOCl	funct_DOC	NA	NA	1	25	5.8	no	dark	250-500	5	280-550	1	NA	Raman	NA	PARAFAC	drEEM	NA	NA	NA	NA	humic-like	C1	250, 330	470	THMs	trichloromethane, bromodichloromethane, dibromochloromethane, tribromomethane	18	NA	neg	0.60	0.01	Lee_2019	2019	KOR
20	synthetic water	UV irradiation	soil and leaf litter solutions before and after UV irradiation	leaf litter, soil matter	1	no	yes	no	HOCl	funct_DOC	NA	NA	1	25	5.8	no	dark	250-500	5	280-550	1	NA	Raman	NA	PARAFAC	drEEM	NA	NA	NA	NA	humic-like	C2	275	320	THMs	trichloromethane, bromodichloromethane, dibromochloromethane, tribromomethane	18	NA	neg	0.19	0.01	Lee_2019	2019	KOR
20	synthetic water	UV irradiation	soil and leaf litter solutions before and after UV irradiation	leaf litter, soil matter	1	no	yes	no	HOCl	funct_DOC	NA	NA	1	25	5.8	no	dark	250-500	5	280-550	1	NA	Raman	NA	PARAFAC	drEEM	NA	NA	NA	NA	humic-like	C3	250, 300	358	THMs	trichloromethane, bromodichloromethane, dibromochloromethane, tribromomethane	18	NA	neg	0.57	0.01	Lee_2019	2019	KOR
20	synthetic water	UV irradiation	soil and leaf litter solutions before and after UV irradiation	leaf litter, soil matter	1	no	yes	no	HOCl	funct_DOC	NA	NA	1	25	5.8	no	dark	250-500	5	280-550	1	NA	Raman	NA	PARAFAC	drEEM	NA	NA	NA	NA	multi-comp	C1+C3	NA	NA	THMs	trichloromethane, bromodichloromethane, dibromochloromethane, tribromomethane	18	NA	neg	0.60	0.01	Lee_2019	2019	KOR
20	synthetic water	UV irradiation	soil and leaf litter solutions before and after UV irradiation	leaf litter, soil matter	1	no	yes	no	HOCl	funct_DOC	NA	NA	1	25	5.8	no	dark	250-500	5	280-550	1	NA	Raman	NA	PARAFAC	drEEM	NA	NA	NA	NA	multi-comp	sumC	NA	NA	THMs	trichloromethane, bromodichloromethane, dibromochloromethane, tribromomethane	18	NA	neg	0.50	0.01	Lee_2019	2019	KOR
20	synthetic water	UV irradiation	soil and leaf litter solutions before and after UV irradiation	leaf litter, soil matter	1	no	yes	no	HOCl	funct_DOC	NA	NA	1	25	5.8	no	dark	250-500	5	280-550	1	NA	Raman	NA	PARAFAC	drEEM	NA	NA	NA	NA	parafac-index	C1/C2	NA	NA	THMs	trichloromethane, bromodichloromethane, dibromochloromethane, tribromomethane	18	NA	neg	0.77	0.01	Lee_2019	2019	KOR
20	synthetic water	UV irradiation	soil and leaf litter solutions before and after UV irradiation	leaf litter, soil matter	1	no	yes	no	HOCl	funct_DOC	NA	NA	1	25	5.8	no	dark	250-500	5	280-550	1	NA	Raman	NA	PARAFAC	drEEM	NA	NA	NA	NA	parafac-index	C1/C3	NA	NA	THMs	trichloromethane, bromodichloromethane, dibromochloromethane, tribromomethane	18	NA	neg	0.62	0.01	Lee_2019	2019	KOR
20	synthetic water	UV irradiation	soil and leaf litter solutions before and after UV irradiation	leaf litter, soil matter	1	no	yes	no	HOCl	funct_DOC	NA	NA	1	25	5.8	no	dark	250-500	5	280-550	1	NA	Raman	NA	PARAFAC	drEEM	NA	NA	NA	NA	parafac-index	C2/C3	NA	NA	THMs	trichloromethane, bromodichloromethane, dibromochloromethane, tribromomethane	18	NA	neg	0.58	0.01	Lee_2019	2019	KOR
20	synthetic water	UV irradiation	soil and leaf litter solutions before and after UV irradiation	leaf litter, soil matter	1	no	yes	no	HOCl	funct_DOC	NA	NA	1	25	5.8	no	dark	NA	NA	NA	NA	NA	NA	NA	peak intensity	NA	NA	NA	NA	NA	UV	SUVA	254	NA	THMs	trichloromethane, bromodichloromethane, dibromochloromethane, tribromomethane	18	NA	neg	0.63	0.05	Lee_2019	2019	KOR
21	surface water	aluminium coagulation with and without prechlorination	raw, coagulated and disinfected water with and without prechlorination	natural	6.4-7.3	Br	no	NA	HOCl	3.3	NA	NH4Cl	NA	NA	NA	NA	NA	251-500	NA	301.5-499.6	NA	NA	Raman	NA	PARAFAC	DOMFluor	1.7	split-half analysis	Raman, Rayleigh-NA	Cory_2010	humic-like	C1	251, 329	427	HAAs	bromochloroacetic acid, dibromoacetic acid	282	pca	NA	NA	NA	Williams_2019	2019	CAN
21	surface water	aluminium coagulation with and without prechlorination	raw, coagulated and disinfected water with and without prechlorination	natural	6.4-7.3	Br	no	NA	HOCl	3.3	NA	NH4Cl	NA	NA	NA	NA	NA	251-500	NA	301.5-499.6	NA	NA	Raman	NA	PARAFAC	DOMFluor	1.7	split-half analysis	Raman, Rayleigh-NA	Cory_2010	microbial humic-like	C4	266, 374	459	HAAs	bromochloroacetic acid, dibromoacetic acid	282	pca	NA	NA	NA	Williams_2019	2019	CAN
21	surface water	aluminium coagulation with and without prechlorination	raw, coagulated and disinfected water with and without prechlorination	natural	6.4-7.3	Br	no	NA	HOCl	3.3	NA	NH4Cl	NA	NA	NA	NA	NA	251-500	NA	301.5-499.6	NA	NA	Raman	NA	PARAFAC	DOMFluor	1.7	split-half analysis	Raman, Rayleigh-NA	Cory_2010	microbial humic-like	C5	251, 305	371	HAAs	bromochloroacetic acid, dibromoacetic acid	282	pca	NA	NA	NA	Williams_2019	2019	CAN
21	surface water	aluminium coagulation with and without prechlorination	raw, coagulated and disinfected water with and without prechlorination	natural	6.4-7.3	Br	no	NA	HOCl	3.3	NA	NH4Cl	NA	NA	NA	NA	NA	251-500	NA	301.5-499.6	NA	NA	Raman	NA	PARAFAC	DOMFluor	1.7	split-half analysis	Raman, Rayleigh-NA	Cory_2010	tryptophan-like	C6	281	336	HAAs	dichloroacetic acid, bromodichloroacetic acid	282	pca	NA	NA	NA	Williams_2019	2019	CAN
21	surface water	aluminium coagulation with and without prechlorination	raw, coagulated and disinfected water with and without prechlorination	natural	6.4-7.3	Br	no	NA	HOCl	3.3	NA	NH4Cl	NA	NA	NA	NA	NA	NA	NA	NA	NA	NA	NA	NA	NA	NA	NA	NA	NA	NA	NA	NA	NA	NA	HAAs	monochloroacetic acid, dichloroacetic acid, trichloroacetic acid, monobromoacetic acid, dibromoacetic acid, bromochloroacetic acid	282	NA	NA	NA	NA	Williams_2019	2019	CAN
21	surface water	aluminium coagulation with and without prechlorination	raw, coagulated and disinfected water with and without prechlorination	natural	6.4-7.3	Br	no	NA	HOCl	3.3	NA	Na2S2O3	NA	NA	NA	NA	NA	251-500	NA	301.5-499.6	NA	NA	Raman	NA	PARAFAC	DOMFluor	1.7	split-half analysis	Raman, Rayleigh-NA	Cory_2010	humic-like	C2	251, 305	420	THMs	bromodichloromethane, tribromomethane	282	pca	NA	NA	NA	Williams_2019	2019	CAN
21	surface water	aluminium coagulation with and without prechlorination	raw, coagulated and disinfected water with and without prechlorination	natural	6.4-7.3	Br	no	NA	HOCl	3.3	NA	Na2S2O3	NA	NA	NA	NA	NA	251-500	NA	301.5-499.6	NA	NA	Raman	NA	PARAFAC	DOMFluor	1.7	split-half analysis	Raman, Rayleigh-NA	Cory_2010	humic-like	C3	251, 332, 407	500	THMs	bromodichloromethane, tribromomethane	282	pca	NA	NA	NA	Williams_2019	2019	CAN
21	surface water	aluminium coagulation with and without prechlorination	raw, coagulated and disinfected water with and without prechlorination	natural	6.4-7.3	Br	no	NA	HOCl	3.3	NA	Na2S2O3	NA	NA	NA	NA	NA	251-500	NA	301.5-499.6	NA	NA	Raman	NA	PARAFAC	DOMFluor	1.7	split-half analysis	Raman, Rayleigh-NA	Cory_2010	humic-like	C1	251, 329	427	THMs	dibromochloromethane, tribromomethane	282	pca	NA	NA	NA	Williams_2019	2019	CAN
21	surface water	aluminium coagulation with and without prechlorination	raw, coagulated and disinfected water with and without prechlorination	natural	6.4-7.3	Br	no	NA	HOCl	3.3	NA	Na2S2O3	NA	NA	NA	NA	NA	251-500	NA	301.5-499.6	NA	NA	Raman	NA	PARAFAC	DOMFluor	1.7	split-half analysis	Raman, Rayleigh-NA	Cory_2010	microbial humic-like	C4	266, 374	459	THMs	dibromochloromethane, tribromomethane	282	pca	NA	NA	NA	Williams_2019	2019	CAN
21	surface water	aluminium coagulation with and without prechlorination	raw, coagulated and disinfected water with and without prechlorination	natural	6.4-7.3	Br	no	NA	HOCl	3.3	NA	Na2S2O3	NA	NA	NA	NA	NA	251-500	NA	301.5-499.6	NA	NA	Raman	NA	PARAFAC	DOMFluor	1.7	split-half analysis	Raman, Rayleigh-NA	Cory_2010	microbial humic-like	C5	251, 305	371	THMs	dibromochloromethane, tribromomethane	282	pca	NA	NA	NA	Williams_2019	2019	CAN
21	surface water	aluminium coagulation with and without prechlorination	raw, coagulated and disinfected water with and without prechlorination	natural	6.4-7.3	Br	no	NA	HOCl	3.3	NA	Na2S2O3	NA	NA	NA	NA	NA	NA	NA	NA	NA	NA	NA	NA	NA	NA	NA	NA	NA	NA	NA	NA	NA	NA	THMs	trichloromethane, bromodichloromethane, dibromochloromethane, tribromomethane	282	NA	NA	NA	NA	Williams_2019	2019	CAN
22	synthetic water	ultraviolet-persulfate advanced oxidation	humic acid solution before and after ultraviolet/persulfate oxidation	humic acid	1000	no	no	no	UV + persulfate	NA	NA	NA	NA	NA	NA	NA	UV	220-500	5	220-550	5	NA	NA	NA	PARAFAC	DOMFluor	NA	NA	NA	NA	humic-like	C1	260, 325	430	THMs	NA	NA	NA	NA	NA	NA	Ji_2020	2020	CHN
22	synthetic water	ultraviolet-persulfate advanced oxidation	humic acid solution before and after ultraviolet/persulfate oxidation	humic acid	1000	no	no	no	UV + persulfate	NA	NA	NA	NA	NA	NA	NA	UV	220-500	5	220-550	5	NA	NA	NA	PARAFAC	DOMFluor	NA	NA	NA	NA	humic-like	C2	275, 363	500	THMs	NA	NA	NA	NA	NA	NA	Ji_2020	2020	CHN
23	surface water	MIEX DOC and MIEX GOLD resins	raw and MIEX-treated water	natural	6-7	no	yes	UFC_Summers1996	HOCl	NA	1	L-ascorbic acid	1	20	8	borate	dark	240-450	5	320-550	1	NA	Raman	NA	PARAFAC	DOMFluor	NA	split-half analysis	Raman-NA	Cory_2010	humic-like	C2	335	424	HKs	1,1-dichloro-2-propanone, 1,1,1-trichloro-2-propanone	150	lin	pos	0.89	0.01	Jutaporn_2020	2020	USA
23	surface water	MIEX DOC and MIEX GOLD resins	raw and MIEX-treated water	natural	6-7	no	yes	UFC_Summers1996	HOCl	NA	1	L-ascorbic acid	1	20	8	borate	dark	240-450	5	320-550	1	NA	Raman	NA	PARAFAC	DOMFluor	NA	split-half analysis	Raman-NA	Cory_2010	tryptophan-like	C4	280	354	HANs	dichloroacetonitrile, trichloroacetonitrile, bromochloroacetonitrile, dibromoacetonitrile	150	lin	pos	0.89	0.01	Jutaporn_2020	2020	USA
23	surface water	MIEX DOC and MIEX GOLD resins	raw and MIEX-treated water	natural	6-7	no	yes	UFC_Summers1996	HOCl	NA	1	L-ascorbic acid	1	20	8	borate	dark	240-450	5	320-550	1	NA	Raman	NA	PARAFAC	DOMFluor	NA	split-half analysis	Raman-NA	Cory_2010	humic-like	C1	250	436	NA	NA	150	NA	NA	NA	NA	Jutaporn_2020	2020	USA
23	surface water	MIEX DOC and MIEX GOLD resins	raw and MIEX-treated water	natural	6-7	no	yes	UFC_Summers1996	HOCl	NA	1	L-ascorbic acid	1	20	8	borate	dark	240-450	5	320-550	1	NA	Raman	NA	PARAFAC	DOMFluor	NA	split-half analysis	Raman-NA	Cory_2010	humic-like	C3	250, 365	468	THMs	trichloromethane, bromodichloromethane, dibromochloromethane, tribromomethane	150	lin	pos	0.93	0.01	Jutaporn_2020	2020	USA
23	surface water	MIEX DOC and MIEX GOLD resins	raw and MIEX-treated water	natural	6-7	no	yes	UFC_Summers1996	HOCl	NA	1	L-ascorbic acid	1	20	8	borate	dark	240-450	5	320-550	1	NA	Raman	NA	PARAFAC	DOMFluor	NA	split-half analysis	Raman-NA	Cory_2010	humic-like	C2	335	424	HNMs	trichloronitromethane	150	lin	pos	0.90	0.01	Jutaporn_2020	2020	USA
24	groundwater, surface water	conventional drinking water treatment plan	raw, treated and disinfected water	natural	0.2-0.6	F, Cl, NO3, PO4, SO4, Na, K, Mg, Ca, ClO4, ClO3	no	no	HOCl or ClO2	NA	0.06-0.13	NA	NA	NA	6.5-9.5	no	NA	240-600	5	246.62-829.14	5	NA	Raman	NA	PARAFAC	SOLO	NA	split-half analysis	Raman-NA	yes_ns	tyrosine-like	C2	245	306	THMs	dibromochloromethane	99	lin	neg	0.06	0.1	Kurajica_2020	2020	HRV
24	groundwater, surface water	conventional drinking water treatment plan	raw, treated and disinfected water	natural	0.2-0.6	F, Cl, NO3, PO4, SO4, Na, K, Mg, Ca, ClO4, ClO3	no	no	HOCl or ClO2	NA	0.06-0.13	NA	NA	NA	6.5-9.5	no	NA	240-600	5	246.62-829.14	5	NA	Raman	NA	PARAFAC	SOLO	NA	split-half analysis	Raman-NA	yes_ns	humic-like	C1	240	415	THMs	dibromochloromethane	99	lin	pos	0.05	0.05	Kurajica_2020	2020	HRV
24	groundwater, surface water	conventional drinking water treatment plan	raw, treated and disinfected water	natural	0.2-0.6	F, Cl, NO3, PO4, SO4, Na, K, Mg, Ca, ClO4, ClO3	no	no	HOCl or ClO2	NA	0.06-0.13	NA	NA	NA	6.5-9.5	no	NA	240-600	5	246.62-829.14	5	NA	Raman	NA	PARAFAC	SOLO	NA	split-half analysis	Raman-NA	yes_ns	tryptophan-like	C3	240	387	THMs	dibromochloromethane	99	lin	pos	0.04	0.1	Kurajica_2020	2020	HRV
24	groundwater, surface water	conventional drinking water treatment plan	raw, treated and disinfected water	natural	0.2-0.6	F, Cl, NO3, PO4, SO4, Na, K, Mg, Ca, ClO4, ClO3	no	no	HOCl or ClO2	NA	0.06-0.13	NA	NA	NA	6.5-9.5	no	NA	240-600	5	246.62-829.14	5	NA	Raman	NA	PARAFAC	SOLO	NA	split-half analysis	Raman-NA	yes_ns	tyrosine-like	C2	245	306	HAAs	dichloroacetic acid	99	lin	pos	0.06	0.05	Kurajica_2020	2020	HRV
24	groundwater, surface water	conventional drinking water treatment plan	raw, treated and disinfected water	natural	0.2-0.6	F, Cl, NO3, PO4, SO4, Na, K, Mg, Ca, ClO4, ClO3	no	no	HOCl or ClO2	NA	0.06-0.13	NA	NA	NA	6.5-9.5	no	NA	240-600	5	246.62-829.14	5	NA	Raman	NA	PARAFAC	SOLO	NA	split-half analysis	Raman-NA	yes_ns	humic-like	C1	240	415	HAAs	dichloroacetic acid	99	lin	pos	0.01	0.1	Kurajica_2020	2020	HRV
24	groundwater, surface water	conventional drinking water treatment plan	raw, treated and disinfected water	natural	0.2-0.6	F, Cl, NO3, PO4, SO4, Na, K, Mg, Ca, ClO4, ClO3	no	no	HOCl or ClO2	NA	0.06-0.13	NA	NA	NA	6.5-9.5	no	NA	240-600	5	246.62-829.14	5	NA	Raman	NA	PARAFAC	SOLO	NA	split-half analysis	Raman-NA	yes_ns	tryptophan-like	C3	240	387	HAAs	dichloroacetic acid	99	lin	neg	0.00	0.1	Kurajica_2020	2020	HRV
24	groundwater, surface water	conventional drinking water treatment plan	raw, treated and disinfected water	natural	0.2-0.6	F, Cl, NO3, PO4, SO4, Na, K, Mg, Ca, ClO4, ClO3	no	no	HOCl or ClO2	NA	0.06-0.13	NA	NA	NA	6.5-9.5	no	NA	NA	NA	NA	NA	NA	NA	NA	NA	NA	NA	NA	NA	NA	NA	NA	NA	NA	HAAs	monochloroacetic acid, dichloroacetic acid, trichloroacetic acid, monobromoacetic acid, dibromoacetic acid	99	NA	NA	NA	NA	Kurajica_2020	2020	HRV
24	groundwater, surface water	conventional drinking water treatment plan	raw, treated and disinfected water	natural	0.2-0.6	F, Cl, NO3, PO4, SO4, Na, K, Mg, Ca, ClO4, ClO3	no	no	HOCl or ClO2	NA	0.06-0.13	NA	NA	NA	6.5-9.5	no	NA	240-600	5	246.62-829.14	5	NA	Raman	NA	PARAFAC	SOLO	NA	split-half analysis	Raman-NA	yes_ns	tyrosine-like	C2	245	306	HAAs	monobromoacetic acid	99	lin	pos	0.00	0.1	Kurajica_2020	2020	HRV
24	groundwater, surface water	conventional drinking water treatment plan	raw, treated and disinfected water	natural	0.2-0.6	F, Cl, NO3, PO4, SO4, Na, K, Mg, Ca, ClO4, ClO3	no	no	HOCl or ClO2	NA	0.06-0.13	NA	NA	NA	6.5-9.5	no	NA	240-600	5	246.62-829.14	5	NA	Raman	NA	PARAFAC	SOLO	NA	split-half analysis	Raman-NA	yes_ns	humic-like	C1	240	415	HAAs	monobromoacetic acid	99	lin	pos	0.04	0.05	Kurajica_2020	2020	HRV
24	groundwater, surface water	conventional drinking water treatment plan	raw, treated and disinfected water	natural	0.2-0.6	F, Cl, NO3, PO4, SO4, Na, K, Mg, Ca, ClO4, ClO3	no	no	HOCl or ClO2	NA	0.06-0.13	NA	NA	NA	6.5-9.5	no	NA	240-600	5	246.62-829.14	5	NA	Raman	NA	PARAFAC	SOLO	NA	split-half analysis	Raman-NA	yes_ns	tryptophan-like	C3	240	387	HAAs	monobromoacetic acid	99	lin	neg	0.16	0.05	Kurajica_2020	2020	HRV
24	groundwater, surface water	conventional drinking water treatment plan	raw, treated and disinfected water	natural	0.2-0.6	F, Cl, NO3, PO4, SO4, Na, K, Mg, Ca, ClO4, ClO3	no	no	HOCl or ClO2	NA	0.06-0.13	NA	NA	NA	6.5-9.5	no	NA	240-600	5	246.62-829.14	5	NA	Raman	NA	PARAFAC	SOLO	NA	split-half analysis	Raman-NA	yes_ns	tyrosine-like	C2	245	306	THMs	trichloromethane	99	lin	neg	0.01	0.1	Kurajica_2020	2020	HRV
24	groundwater, surface water	conventional drinking water treatment plan	raw, treated and disinfected water	natural	0.2-0.6	F, Cl, NO3, PO4, SO4, Na, K, Mg, Ca, ClO4, ClO3	no	no	HOCl or ClO2	NA	0.06-0.13	NA	NA	NA	6.5-9.5	no	NA	240-600	5	246.62-829.14	5	NA	Raman	NA	PARAFAC	SOLO	NA	split-half analysis	Raman-NA	yes_ns	humic-like	C1	240	415	THMs	trichloromethane	99	lin	pos	0.32	0.05	Kurajica_2020	2020	HRV
24	groundwater, surface water	conventional drinking water treatment plan	raw, treated and disinfected water	natural	0.2-0.6	F, Cl, NO3, PO4, SO4, Na, K, Mg, Ca, ClO4, ClO3	no	no	HOCl or ClO2	NA	0.06-0.13	NA	NA	NA	6.5-9.5	no	NA	240-600	5	246.62-829.14	5	NA	Raman	NA	PARAFAC	SOLO	NA	split-half analysis	Raman-NA	yes_ns	tryptophan-like	C3	240	387	THMs	trichloromethane	99	lin	neg	0.06	0.1	Kurajica_2020	2020	HRV
24	groundwater, surface water	conventional drinking water treatment plan	raw, treated and disinfected water	natural	0.2-0.6	F, Cl, NO3, PO4, SO4, Na, K, Mg, Ca, ClO4, ClO3	no	no	HOCl or ClO2	NA	0.06-0.13	NA	NA	NA	6.5-9.5	no	NA	240-600	5	246.62-829.14	5	NA	Raman	NA	PARAFAC	SOLO	NA	split-half analysis	Raman-NA	yes_ns	tyrosine-like	C2	245	306	THMs	trichloromethane, bromodichloromethane, dibromochloromethane, tribromomethane	99	lin	neg	0.02	0.1	Kurajica_2020	2020	HRV
24	groundwater, surface water	conventional drinking water treatment plan	raw, treated and disinfected water	natural	0.2-0.6	F, Cl, NO3, PO4, SO4, Na, K, Mg, Ca, ClO4, ClO3	no	no	HOCl or ClO2	NA	0.06-0.13	NA	NA	NA	6.5-9.5	no	NA	240-600	5	246.62-829.14	5	NA	Raman	NA	PARAFAC	SOLO	NA	split-half analysis	Raman-NA	yes_ns	humic-like	C1	240	415	THMs	trichloromethane, bromodichloromethane, dibromochloromethane, tribromomethane	99	lin	pos	0.24	0.05	Kurajica_2020	2020	HRV
24	groundwater, surface water	conventional drinking water treatment plan	raw, treated and disinfected water	natural	0.2-0.6	F, Cl, NO3, PO4, SO4, Na, K, Mg, Ca, ClO4, ClO3	no	no	HOCl or ClO2	NA	0.06-0.13	NA	NA	NA	6.5-9.5	no	NA	240-600	5	246.62-829.14	5	NA	Raman	NA	PARAFAC	SOLO	NA	split-half analysis	Raman-NA	yes_ns	tryptophan-like	C3	240	387	THMs	trichloromethane, bromodichloromethane, dibromochloromethane, tribromomethane	99	lin	neg	0.00	0.1	Kurajica_2020	2020	HRV
25	tape water	coagulation	biofilm	bacteria biofilm	2	PO4, totalN	yes	5710B	HOCl	3-5	NA	NH4Cl	5	room	7	PO4	dark	NA	NA	NA	NA	NA	NA	NA	peak intensity	NA	NA	NA	NA	NA	UV	SUVA	254	NA	HKs	1,1-dichloro-2-propanone, 1,1,1-trichloro-2-propanone	24	lin	NA	0.48	0.05	Li_2020	2020	USA
25	tape water	coagulation	biofilm	bacteria biofilm	2	PO4, totalN	yes	5710B	HOCl	3-5	NA	NH4Cl	5	room	7	PO4	dark	NA	NA	NA	NA	NA	NA	NA	peak intensity	NA	NA	NA	NA	NA	UV-indices	A253/A203	NA	NA	HKs	1,1-dichloro-2-propanone, 1,1,1-trichloro-2-propanone	24	lin	NA	0.48	0.05	Li_2020	2020	USA
25	tape water	coagulation	biofilm	bacteria biofilm	2	PO4, totalN	yes	5710B	HOCl	3-5	NA	NH4Cl	5	room	7	PO4	dark	200-500	5	220-560	2	12000	Raman	NA	PARAFAC	drEEM	4	split-half analysis	Raman, Rayleigh-drEEM	drEEM tool	tyrosine-like	C1	275	314	HKs	1,1-dichloro-2-propanone, 1,1,1-trichloro-2-propanone	24	lin	NA	0.71	0.05	Li_2020	2020	USA
25	tape water	coagulation	biofilm	bacteria biofilm	2	PO4, totalN	yes	5710B	HOCl	3-5	NA	NH4Cl	5	room	7	PO4	dark	200-500	5	220-560	2	12000	Raman	NA	PARAFAC	drEEM	4	split-half analysis	Raman, Rayleigh-drEEM	drEEM tool	microbial humic-like	C2	265, 285	288	HKs	1,1-dichloro-2-propanone, 1,1,1-trichloro-2-propanone	24	lin	NA	0.71	0.05	Li_2020	2020	USA
25	tape water	coagulation	biofilm	bacteria biofilm	2	PO4, totalN	yes	5710B	HOCl	3-5	NA	NH4Cl	5	room	7	PO4	dark	200-500	5	220-560	2	12000	Raman	NA	PARAFAC	drEEM	4	split-half analysis	Raman, Rayleigh-drEEM	drEEM tool	tryptophan-like	C3	255, 280	326	HKs	1,1-dichloro-2-propanone, 1,1,1-trichloro-2-propanone	24	lin	NA	0.76	0.05	Li_2020	2020	USA
25	tape water	coagulation	biofilm	bacteria biofilm	2	PO4, totalN	yes	5710B	HOCl	3-5	NA	NH4Cl	5	room	7	PO4	dark	200-500	5	220-560	2	12000	Raman	NA	PARAFAC	drEEM	4	split-half analysis	Raman, Rayleigh-drEEM	drEEM tool	humic-like	C4	300	420	HKs	1,1-dichloro-2-propanone, 1,1,1-trichloro-2-propanone	24	lin	NA	0.30	0.05	Li_2020	2020	USA
25	tape water	coagulation	biofilm	bacteria biofilm	2	PO4, totalN	yes	5710B	HOCl	3-5	NA	NH4Cl	5	room	7	PO4	dark	200-500	5	220-560	2	12000	Raman	NA	PARAFAC	drEEM	4	split-half analysis	Raman, Rayleigh-drEEM	drEEM tool	humic-like	C5	275, 320	462	HKs	1,1-dichloro-2-propanone, 1,1,1-trichloro-2-propanone	24	lin	NA	0.72	0.05	Li_2020	2020	USA
25	tape water	coagulation	biofilm	bacteria biofilm	2	PO4, totalN	yes	5710B	HOCl	3-5	NA	NH4Cl	5	room	7	PO4	dark	200-500	5	220-560	2	12000	Raman	NA	PARAFAC	drEEM	4	split-half analysis	Raman, Rayleigh-drEEM	drEEM tool	multi-comp	C1+C2+C3+C5	275 + 265, 285 + 255, 280 + 300 + 275,320	314 + 288 +326+ 420+462	HKs	1,1-dichloro-2-propanone, 1,1,1-trichloro-2-propanone	24	lin	NA	0.86	0.05	Li_2020	2020	USA
25	tape water	coagulation	biofilm	bacteria biofilm	2	PO4	yes	5710B	HOCl	3-5	NA	NH4Cl	5	room	7	PO4	dark	200-500	5	220-560	2	12000	Raman	NA	PARAFAC	drEEM	4	split-half analysis	Raman, Rayleigh-drEEM	drEEM tool	tyrosine-like	C1	275	314	HAAs	monochloroacetic acid, dichloroacetic acid, trichloroacetic acid	24	lin	NA	0.71	0.05	Li_2020	2020	USA
25	tape water	coagulation	biofilm	bacteria biofilm	2	PO4, totalN	yes	5710B	HOCl	3-5	NA	NH4Cl	5	room	7	PO4	dark	200-500	5	220-560	2	12000	Raman	NA	PARAFAC	drEEM	4	split-half analysis	Raman, Rayleigh-drEEM	drEEM tool	microbial humic-like	C2	265, 285	288	HAAs	monochloroacetic acid, dichloroacetic acid, trichloroacetic acid	24	lin	NA	0.64	0.05	Li_2020	2020	USA
25	tape water	coagulation	biofilm	bacteria biofilm	2	PO4, totalN	yes	5710B	HOCl	3-5	NA	NH4Cl	5	room	7	PO4	dark	200-500	5	220-560	2	12000	Raman	NA	PARAFAC	drEEM	4	split-half analysis	Raman, Rayleigh-drEEM	drEEM tool	tryptophan-like	C3	255, 280	326	HAAs	monochloroacetic acid, dichloroacetic acid, trichloroacetic acid	24	lin	NA	0.87	0.05	Li_2020	2020	USA
25	tape water	coagulation	biofilm	bacteria biofilm	2	PO4, totalN	yes	5710B	HOCl	3-5	NA	NH4Cl	5	room	7	PO4	dark	200-500	5	220-560	2	12000	Raman	NA	PARAFAC	drEEM	4	split-half analysis	Raman, Rayleigh-drEEM	drEEM tool	humic-like	C4	300	420	HAAs	monochloroacetic acid, dichloroacetic acid, trichloroacetic acid	24	lin	NA	0.22	0.05	Li_2020	2020	USA
25	tape water	coagulation	biofilm	bacteria biofilm	2	PO4, totalN	yes	5710B	HOCl	3-5	NA	NH4Cl	5	room	7	PO4	dark	200-500	5	220-560	2	12000	Raman	NA	PARAFAC	drEEM	4	split-half analysis	Raman, Rayleigh-drEEM	drEEM tool	humic-like	C5	275, 320	462	HAAs	monochloroacetic acid, dichloroacetic acid, trichloroacetic acid	24	lin	NA	0.76	0.05	Li_2020	2020	USA
25	tape water	coagulation	biofilm	bacteria biofilm	2	PO4, totalN	yes	5710B	HOCl	3-5	NA	NH4Cl	5	room	7	PO4	dark	NA	NA	NA	NA	NA	NA	NA	peak intensity	NA	NA	NA	NA	NA	UV	SUVA	254	NA	HAAs	monochloroacetic acid, dichloroacetic acid, trichloroacetic acid	24	lin	NA	0.38	0.05	Li_2020	2020	USA
25	tape water	coagulation	biofilm	bacteria biofilm	2	PO4, totalN	yes	5710B	HOCl	3-5	NA	NH4Cl	5	room	7	PO4	dark	NA	NA	NA	NA	NA	NA	NA	peak intensity	NA	NA	NA	NA	NA	UV-indices	A253/A203	NA	NA	HAAs	monochloroacetic acid, dichloroacetic acid, trichloroacetic acid	24	lin	NA	0.47	0.05	Li_2020	2020	USA
25	tape water	coagulation	biofilm	bacteria biofilm	2	PO4, totalN	yes	5710B	HOCl	3-5	NA	NH4Cl	5	room	7	PO4	dark	200-500	5	220-560	2	12000	Raman	NA	PARAFAC	drEEM	4	split-half analysis	Raman, Rayleigh-drEEM	drEEM tool	multi-comp	C1-C2+C3+C5	275 + 265, 285 + 255, 280 + 300 + 275,320	314 + 288 +326+ 420+462	HAAs	monochloroacetic acid, dichloroacetic acid, trichloroacetic acid	24	lin	NA	0.91	0.05	Li_2020	2020	USA
25	tape water	coagulation	biofilm	bacteria biofilm	2	PO4, totalN	yes	5710B	HOCl	3-5	NA	NH4Cl	5	room	7	PO4	dark	NA	NA	NA	NA	NA	NA	NA	peak intensity	NA	NA	NA	NA	NA	UV	SUVA	254	NA	C-DBPs	monochloroacetic acid, dichloroacetic acid, trichloroacetic acid, trichloromethane, 1,1-dichloro-2-propanone, 1,1,1-trichloro-2-propanone	24	lin	NA	0.46	0.05	Li_2020	2020	USA
25	tape water	coagulation	biofilm	bacteria biofilm	2	PO4, totalN	yes	5710B	HOCl	3-5	NA	NH4Cl	5	room	7	PO4	dark	NA	NA	NA	NA	NA	NA	NA	peak intensity	NA	NA	NA	NA	NA	UV-indices	A253/A203	NA	NA	C-DBPs	monochloroacetic acid, dichloroacetic acid, trichloroacetic acid, trichloromethane, 1,1-dichloro-2-propanone, 1,1,1-trichloro-2-propanone	24	lin	NA	0.49	0.05	Li_2020	2020	USA
25	tape water	coagulation	biofilm	bacteria biofilm	2	PO4, totalN	yes	5710B	HOCl	3-5	NA	NH4Cl	5	room	7	PO4	dark	200-500	5	220-560	2	12000	Raman	NA	PARAFAC	drEEM	4	split-half analysis	Raman, Rayleigh-drEEM	drEEM tool	tyrosine-like	C1	275	314	C-DBPs	monochloroacetic acid, dichloroacetic acid, trichloroacetic acid, trichloromethane, 1,1-dichloro-2-propanone, 1,1,1-trichloro-2-propanone	24	lin	NA	0.72	0.05	Li_2020	2020	USA
25	tape water	coagulation	biofilm	bacteria biofilm	2	PO4, totalN	yes	5710B	HOCl	3-5	NA	NH4Cl	5	room	7	PO4	dark	200-500	5	220-560	2	12000	Raman	NA	PARAFAC	drEEM	4	split-half analysis	Raman, Rayleigh-drEEM	drEEM tool	microbial humic-like	C2	265, 285	288	C-DBPs	monochloroacetic acid, dichloroacetic acid, trichloroacetic acid, trichloromethane, 1,1-dichloro-2-propanone, 1,1,1-trichloro-2-propanone	24	lin	NA	0.70	0.05	Li_2020	2020	USA
25	tape water	coagulation	biofilm	bacteria biofilm	2	PO4, totalN	yes	5710B	HOCl	3-5	NA	NH4Cl	5	room	7	PO4	dark	200-500	5	220-560	2	12000	Raman	NA	PARAFAC	drEEM	4	split-half analysis	Raman, Rayleigh-drEEM	drEEM tool	tryptophan-like	C3	255, 280	326	C-DBPs	monochloroacetic acid, dichloroacetic acid, trichloroacetic acid, trichloromethane, 1,1-dichloro-2-propanone, 1,1,1-trichloro-2-propanone	24	lin	NA	0.88	0.05	Li_2020	2020	USA
25	tape water	coagulation	biofilm	bacteria biofilm	2	PO4, totalN	yes	5710B	HOCl	3-5	NA	NH4Cl	5	room	7	PO4	dark	200-500	5	220-560	2	12000	Raman	NA	PARAFAC	drEEM	4	split-half analysis	Raman, Rayleigh-drEEM	drEEM tool	humic-like	C4	300	420	C-DBPs	monochloroacetic acid, dichloroacetic acid, trichloroacetic acid, trichloromethane, 1,1-dichloro-2-propanone, 1,1,1-trichloro-2-propanone	24	lin	NA	0.28	0.05	Li_2020	2020	USA
25	tape water	coagulation	biofilm	bacteria biofilm	2	PO4, totalN	yes	5710B	HOCl	3-5	NA	NH4Cl	5	room	7	PO4	dark	200-500	5	220-560	2	12000	Raman	NA	PARAFAC	drEEM	4	split-half analysis	Raman, Rayleigh-drEEM	drEEM tool	humic-like	C5	275, 320	462	C-DBPs	monochloroacetic acid, dichloroacetic acid, trichloroacetic acid, trichloromethane, 1,1-dichloro-2-propanone, 1,1,1-trichloro-2-propanone	24	lin	NA	0.78	0.05	Li_2020	2020	USA
25	tape water	coagulation	biofilm	bacteria biofilm	2	PO4, totalN	yes	5710B	HOCl	3-5	NA	NH4Cl	5	room	7	PO4	dark	200-500	5	220-560	2	12000	Raman	NA	PARAFAC	drEEM	4	split-half analysis	Raman, Rayleigh-drEEM	drEEM tool	multi-comp	C1+C2+C3+C5	275 + 265, 285 + 255, 280 + 300 + 275,320	314 + 288 +326+ 420+462	C-DBPs	monochloroacetic acid, dichloroacetic acid, trichloroacetic acid, trichloromethane, 1,1-dichloro-2-propanone, 1,1,1-trichloro-2-propanone	24	lin	NA	0.92	0.05	Li_2020	2020	USA
25	tape water	coagulation	biofilm	bacteria biofilm	2	PO4, totalN	yes	5710B	HOCl	3-5	NA	NH4Cl	5	room	7	PO4	dark	NA	NA	NA	NA	NA	NA	NA	peak intensity	NA	NA	NA	NA	NA	UV	SUVA	254	NA	HANs	dichloroacetonitrile, trichloroacetonitrile	24	lin	NA	0.30	0.05	Li_2020	2020	USA
25	tape water	coagulation	biofilm	bacteria biofilm	2	PO4, totalN	yes	5710B	HOCl	3-5	NA	NH4Cl	5	room	7	PO4	dark	NA	NA	NA	NA	NA	NA	NA	peak intensity	NA	NA	NA	NA	NA	UV-indices	A253/A203	NA	NA	HANs	dichloroacetonitrile, trichloroacetonitrile	24	lin	NA	0.29	0.05	Li_2020	2020	USA
25	tape water	coagulation	biofilm	bacteria biofilm	2	PO4, totalN	yes	5710B	HOCl	3-5	NA	NH4Cl	5	room	7	PO4	dark	200-500	5	220-560	2	12000	Raman	NA	PARAFAC	drEEM	4	split-half analysis	Raman, Rayleigh-drEEM	drEEM tool	tyrosine-like	C1	275	314	HANs	dichloroacetonitrile, trichloroacetonitrile	24	lin	NA	0.64	0.05	Li_2020	2020	USA
25	tape water	coagulation	biofilm	bacteria biofilm	2	PO4, totalN	yes	5710B	HOCl	3-5	NA	NH4Cl	5	room	7	PO4	dark	200-500	5	220-560	2	12000	Raman	NA	PARAFAC	drEEM	4	split-half analysis	Raman, Rayleigh-drEEM	drEEM tool	microbial humic-like	C2	265, 285	288	HANs	dichloroacetonitrile, trichloroacetonitrile	24	lin	NA	0.64	0.05	Li_2020	2020	USA
25	tape water	coagulation	biofilm	bacteria biofilm	2	PO4, totalN	yes	5710B	HOCl	3-5	NA	NH4Cl	5	room	7	PO4	dark	200-500	5	220-560	2	12000	Raman	NA	PARAFAC	drEEM	4	split-half analysis	Raman, Rayleigh-drEEM	drEEM tool	tryptophan-like	C3	255, 280	326	HANs	dichloroacetonitrile, trichloroacetonitrile	24	lin	NA	0.78	0.05	Li_2020	2020	USA
25	tape water	coagulation	biofilm	bacteria biofilm	2	PO4, totalN	yes	5710B	HOCl	3-5	NA	NH4Cl	5	room	7	PO4	dark	200-500	5	220-560	2	12000	Raman	NA	PARAFAC	drEEM	4	split-half analysis	Raman, Rayleigh-drEEM	drEEM tool	humic-like	C4	300	420	HANs	dichloroacetonitrile, trichloroacetonitrile	24	lin	NA	0.40	0.05	Li_2020	2020	USA
25	tape water	coagulation	biofilm	bacteria biofilm	2	PO4, totalN	yes	5710B	HOCl	3-5	NA	NH4Cl	5	room	7	PO4	dark	200-500	5	220-560	2	12000	Raman	NA	PARAFAC	drEEM	4	split-half analysis	Raman, Rayleigh-drEEM	drEEM tool	humic-like	C5	275, 320	462	HANs	dichloroacetonitrile, trichloroacetonitrile	24	lin	NA	0.56	0.05	Li_2020	2020	USA
25	tape water	coagulation	biofilm	bacteria biofilm	2	PO4, totalN	yes	5710B	HOCl	3-5	NA	NH4Cl	5	room	7	PO4	dark	200-500	5	220-560	2	12000	Raman	NA	PARAFAC	drEEM	4	split-half analysis	Raman, Rayleigh-drEEM	drEEM tool	multi-comp	C1+C2+C3-C5	275 + 265, 285 + 255, 280 + 300 - 275,320	314 + 288 +326+ 420-462	HANs	dichloroacetonitrile, trichloroacetonitrile	24	lin	NA	0.80	0.05	Li_2020	2020	USA
25	tape water	coagulation	biofilm	bacteria biofilm	2	PO4, totalN	yes	5710B	HOCl	3-5	NA	NH4Cl	5	room	7	PO4	dark	NA	NA	NA	NA	NA	NA	NA	peak intensity	NA	NA	NA	NA	NA	UV	SUVA	254	NA	THMs	trichloromethane	24	lin	NA	0.50	0.05	Li_2020	2020	USA
25	tape water	coagulation	biofilm	bacteria biofilm	2	PO4, totalN	yes	5710B	HOCl	3-5	NA	NH4Cl	5	room	7	PO4	dark	NA	NA	NA	NA	NA	NA	NA	peak intensity	NA	NA	NA	NA	NA	UV-indices	A253/A203	NA	NA	THMs	trichloromethane	24	lin	NA	0.46	0.05	Li_2020	2020	USA
25	tape water	coagulation	biofilm	bacteria biofilm	2	PO4, totalN	yes	5710B	HOCl	3-5	NA	NH4Cl	5	room	7	PO4	dark	200-500	5	220-560	2	12000	Raman	NA	PARAFAC	drEEM	4	split-half analysis	Raman, Rayleigh-drEEM	drEEM tool	tyrosine-like	C1	275	314	THMs	trichloromethane	24	lin	NA	0.61	0.05	Li_2020	2020	USA
25	tape water	coagulation	biofilm	bacteria biofilm	2	PO4, totalN	yes	5710B	HOCl	3-5	NA	NH4Cl	5	room	7	PO4	dark	200-500	5	220-560	2	12000	Raman	NA	PARAFAC	drEEM	4	split-half analysis	Raman, Rayleigh-drEEM	drEEM tool	microbial humic-like	C2	265, 285	288	THMs	trichloromethane	24	lin	NA	0.65	0.05	Li_2020	2020	USA
25	tape water	coagulation	biofilm	bacteria biofilm	2	PO4, totalN	yes	5710B	HOCl	3-5	NA	NH4Cl	5	room	7	PO4	dark	200-500	5	220-560	2	12000	Raman	NA	PARAFAC	drEEM	4	split-half analysis	Raman, Rayleigh-drEEM	drEEM tool	tryptophan-like	C3	255, 280	326	THMs	trichloromethane	24	lin	NA	0.82	0.05	Li_2020	2020	USA
25	tape water	coagulation	biofilm	bacteria biofilm	2	PO4, totalN	yes	5710B	HOCl	3-5	NA	NH4Cl	5	room	7	PO4	dark	200-500	5	220-560	2	12000	Raman	NA	PARAFAC	drEEM	4	split-half analysis	Raman, Rayleigh-drEEM	drEEM tool	humic-like	C4	300	420	THMs	trichloromethane	24	lin	NA	0.32	0.05	Li_2020	2020	USA
25	tape water	coagulation	biofilm	bacteria biofilm	2	PO4, totalN	yes	5710B	HOCl	3-5	NA	NH4Cl	5	room	7	PO4	dark	200-500	5	220-560	2	12000	Raman	NA	PARAFAC	drEEM	4	split-half analysis	Raman, Rayleigh-drEEM	drEEM tool	humic-like	C5	275, 320	462	THMs	trichloromethane	24	lin	NA	0.71	0.05	Li_2020	2020	USA
25	tape water	coagulation	biofilm	bacteria biofilm	2	PO4, totalN	yes	5710B	HOCl	3-5	NA	NH4Cl	5	room	7	PO4	dark	200-500	5	220-560	2	12000	Raman	NA	PARAFAC	drEEM	4	split-half analysis	Raman, Rayleigh-drEEM	drEEM tool	multi-comp	C1+C2+C3+C5	275 + 265, 285 + 255, 280 + 300 + 275,320	314 + 288 +326+ 420+462	THMs	trichloromethane	24	lin	NA	0.85	0.05	Li_2020	2020	USA
25	tape water	coagulation	biofilm	bacteria biofilm	2	PO4, totalN	yes	5710B	HOCl	3-5	NA	NH4Cl	5	room	7	PO4	dark	NA	NA	NA	NA	NA	NA	NA	peak intensity	NA	NA	NA	NA	NA	UV	SUVA	254	NA	HNMs	trichloronitromethane	24	lin	NA	0.46	0.05	Li_2020	2020	USA
25	tape water	coagulation	biofilm	bacteria biofilm	2	PO4, totalN	yes	5710B	HOCl	3-5	NA	NH4Cl	5	room	7	PO4	dark	NA	NA	NA	NA	NA	NA	NA	peak intensity	NA	NA	NA	NA	NA	UV-indices	A253/A203	NA	NA	HNMs	trichloronitromethane	24	lin	NA	0.43	0.05	Li_2020	2020	USA
25	tape water	coagulation	biofilm	bacteria biofilm	2	PO4, totalN	yes	5710B	HOCl	3-5	NA	NH4Cl	5	room	7	PO4	dark	200-500	5	220-560	2	12000	Raman	NA	PARAFAC	drEEM	4	split-half analysis	Raman, Rayleigh-drEEM	drEEM tool	tyrosine-like	C1	275	314	HNMs	trichloronitromethane	24	lin	NA	0.71	0.05	Li_2020	2020	USA
25	tape water	coagulation	biofilm	bacteria biofilm	2	PO4, totalN	yes	5710B	HOCl	3-5	NA	NH4Cl	5	room	7	PO4	dark	200-500	5	220-560	2	12000	Raman	NA	PARAFAC	drEEM	4	split-half analysis	Raman, Rayleigh-drEEM	drEEM tool	microbial humic-like	C2	265, 285	288	HNMs	trichloronitromethane	24	lin	NA	0.75	0.05	Li_2020	2020	USA
25	tape water	coagulation	biofilm	bacteria biofilm	2	PO4, totalN	yes	5710B	HOCl	3-5	NA	NH4Cl	5	room	7	PO4	dark	200-500	5	220-560	2	12000	Raman	NA	PARAFAC	drEEM	4	split-half analysis	Raman, Rayleigh-drEEM	drEEM tool	tryptophan-like	C3	255, 280	326	HNMs	trichloronitromethane	24	lin	NA	0.80	0.05	Li_2020	2020	USA
25	tape water	coagulation	biofilm	bacteria biofilm	2	PO4, totalN	yes	5710B	HOCl	3-5	NA	NH4Cl	5	room	7	PO4	dark	200-500	5	220-560	2	12000	Raman	NA	PARAFAC	drEEM	4	split-half analysis	Raman, Rayleigh-drEEM	drEEM tool	humic-like	C4	300	420	HNMs	trichloronitromethane	24	lin	NA	0.35	0.05	Li_2020	2020	USA
25	tape water	coagulation	biofilm	bacteria biofilm	2	PO4, totalN	yes	5710B	HOCl	3-5	NA	NH4Cl	5	room	7	PO4	dark	200-500	5	220-560	2	12000	Raman	NA	PARAFAC	drEEM	4	split-half analysis	Raman, Rayleigh-drEEM	drEEM tool	humic-like	C5	275, 320	462	HNMs	trichloronitromethane	24	lin	NA	0.73	0.05	Li_2020	2020	USA
25	tape water	coagulation	biofilm	bacteria biofilm	2	PO4, totalN	yes	5710B	HOCl	3-5	NA	NH4Cl	5	room	7	PO4	dark	200-500	5	220-560	2	12000	Raman	NA	PARAFAC	drEEM	4	split-half analysis	Raman, Rayleigh-drEEM	drEEM tool	multi-comp	C1+C2+C3+C5	275 + 265, 285 + 255, 280 + 300 + 275,320	314 + 288 +326+ 420+462	HNMs	trichloronitromethane	24	lin	NA	0.85	0.05	Li_2020	2020	USA
25	tape water	coagulation	biofilm	bacteria biofilm	2	PO4, totalN	yes	5710B	HOCl	3-5	NA	NH4Cl	5	room	7	PO4	dark	NA	NA	NA	NA	NA	NA	NA	peak intensity	NA	NA	NA	NA	NA	UV	SUVA	254	NA	N-DBPs	trichloronitromethane, trichloroacetonitrile, dichloroacetonitrile	24	lin	NA	0.44	0.05	Li_2020	2020	USA
25	tape water	coagulation	biofilm	bacteria biofilm	2	PO4, totalN	yes	5710B	HOCl	3-5	NA	NH4Cl	5	room	7	PO4	dark	NA	NA	NA	NA	NA	NA	NA	peak intensity	NA	NA	NA	NA	NA	UV-indices	A253/A203	NA	NA	N-DBPs	trichloronitromethane, trichloroacetonitrile, dichloroacetonitrile	24	lin	NA	0.42	0.05	Li_2020	2020	USA
25	tape water	coagulation	biofilm	bacteria biofilm	2	PO4, totalN	yes	5710B	HOCl	3-5	NA	NH4Cl	5	room	7	PO4	dark	200-500	5	220-560	2	12000	Raman	NA	PARAFAC	drEEM	4	split-half analysis	Raman, Rayleigh-drEEM	drEEM tool	tyrosine-like	C1	275	314	N-DBPs	trichloronitromethane, trichloroacetonitrile, dichloroacetonitrile	24	lin	NA	0.78	0.05	Li_2020	2020	USA
25	tape water	coagulation	biofilm	bacteria biofilm	2	PO4, totalN	yes	5710B	HOCl	3-5	NA	NH4Cl	5	room	7	PO4	dark	200-500	5	220-560	2	12000	Raman	NA	PARAFAC	drEEM	4	split-half analysis	Raman, Rayleigh-drEEM	drEEM tool	microbial humic-like	C2	265, 285	288	N-DBPs	trichloronitromethane, trichloroacetonitrile, dichloroacetonitrile	24	lin	NA	0.80	0.05	Li_2020	2020	USA
25	tape water	coagulation	biofilm	bacteria biofilm	2	PO4, totalN	yes	5710B	HOCl	3-5	NA	NH4Cl	5	room	7	PO4	dark	200-500	5	220-560	2	12000	Raman	NA	PARAFAC	drEEM	4	split-half analysis	Raman, Rayleigh-drEEM	drEEM tool	tryptophan-like	C3	255, 280	326	N-DBPs	trichloronitromethane, trichloroacetonitrile, dichloroacetonitrile	24	lin	NA	0.86	0.05	Li_2020	2020	USA
25	tape water	coagulation	biofilm	bacteria biofilm	2	PO4, totalN	yes	5710B	HOCl	3-5	NA	NH4Cl	5	room	7	PO4	dark	200-500	5	220-560	2	12000	Raman	NA	PARAFAC	drEEM	4	split-half analysis	Raman, Rayleigh-drEEM	drEEM tool	humic-like	C4	300	420	N-DBPs	trichloronitromethane, trichloroacetonitrile, dichloroacetonitrile	24	lin	NA	0.43	0.05	Li_2020	2020	USA
25	tape water	coagulation	biofilm	bacteria biofilm	2	PO4, totalN	yes	5710B	HOCl	3-5	NA	NH4Cl	5	room	7	PO4	dark	200-500	5	220-560	2	12000	Raman	NA	PARAFAC	drEEM	4	split-half analysis	Raman, Rayleigh-drEEM	drEEM tool	humic-like	C5	275, 320	462	N-DBPs	trichloronitromethane, trichloroacetonitrile, dichloroacetonitrile	24	lin	NA	0.77	0.05	Li_2020	2020	USA
25	tape water	coagulation	biofilm	bacteria biofilm	2	PO4, totalN	yes	5710B	HOCl	3-5	NA	NH4Cl	5	room	7	PO4	dark	200-500	5	220-560	2	12000	Raman	NA	PARAFAC	drEEM	4	split-half analysis	Raman, Rayleigh-drEEM	drEEM tool	multi-comp	C1+C2+C3+C5	275 + 265, 285 + 255, 280 + 300 + 275,320	314 + 288 +326+ 420+462	N-DBPs	trichloronitromethane, trichloroacetonitrile, dichloroacetonitrile	24	lin	NA	0.94	0.05	Li_2020	2020	USA
26	NA	divers drinking water treatment plan	raw, treated and disinfected water	natural	1-4	NO3, NO2, NH4	no	NA	NH2Cl	NA	NA	NA	NA	NA	NA	NA	NA	220-450	5	280-600	1	30000	Raman	NA	peak intensity	NA	NA	NA	NA	NA	fluorophore_index	BIX	310	380/430	NAs	N-nitrosodibutylamine	120	lin	neg	0.10	NA	Maqbool_2020	2020	CHN
26	NA	divers drinking water treatment plan	raw, treated and disinfected water	natural	1-4	NO3, NO2, NH4	no	NA	NH2Cl	NA	NA	NA	NA	NA	NA	NA	NA	220-450	5	280-600	1	30000	Raman	NA	area integration	NA	NA	NA	NA	NA	fluorophore_index	HIX	255	435-480/300-345	NAs	N-nitrosodibutylamine	120	lin	pos	0.30	NA	Maqbool_2020	2020	CHN
26	NA	divers drinking water treatment plan	raw, treated and disinfected water	natural	1-4	NO3, NO2, NH4	no	NA	NH2Cl	NA	NA	NA	NA	NA	NA	NA	NA	220-450	5	280-600	1	30000	Raman	NA	PARAFAC	DOMFluor	NA	split-half analysis	Raman-NA	dilute	parafac-index	C1/C2	245 / 230, 280	414 / 328	NAs	N-nitrosodibutylamine	120	lin	neg	0.10	NA	Maqbool_2020	2020	CHN
26	NA	divers drinking water treatment plan	raw, treated and disinfected water	natural	1-4	NO3, NO2, NH4	no	NA	NH2Cl	NA	NA	NA	NA	NA	NA	NA	NA	220-450	5	280-600	1	30000	Raman	NA	PARAFAC	DOMFluor	NA	split-half analysis	Raman-NA	dilute	tyrosine-like	C2	230, 280	328	NAs	N-nitrosodibutylamine	120	lin	neg	0.20	NA	Maqbool_2020	2020	CHN
26	NA	divers drinking water treatment plan	raw, treated and disinfected water	natural	1-4	NO3, NO2, NH4	no	NA	NH2Cl	NA	NA	NA	NA	NA	NA	NA	NA	220-450	5	280-600	1	30000	Raman	NA	PARAFAC	DOMFluor	NA	split-half analysis	Raman-NA	dilute	humic-like	C1	245	414	NAs	N-nitrosodibutylamine	120	lin	neg	0.30	NA	Maqbool_2020	2020	CHN
26	NA	divers drinking water treatment plan	raw, treated and disinfected water	natural	1-4	NO3, NO2, NH4	no	NA	NH2Cl	NA	NA	NA	NA	NA	NA	NA	NA	220-450	5	280-600	1	30000	Raman	NA	peak intensity	NA	NA	NA	NA	NA	fluorophore_index	BIX	310	380/430	NAs	N-nitrosodiethylamine	120	lin	pos	0.10	NA	Maqbool_2020	2020	CHN
26	NA	divers drinking water treatment plan	raw, treated and disinfected water	natural	1-4	NO3, NO2, NH4	no	NA	NH2Cl	NA	NA	NA	NA	NA	NA	NA	NA	220-450	5	280-600	1	30000	Raman	NA	area integration	NA	NA	NA	NA	NA	fluorophore_index	HIX	255	435-480/300-345	NAs	N-nitrosodiethylamine	120	lin	pos	0.10	NA	Maqbool_2020	2020	CHN
26	NA	divers drinking water treatment plan	raw, treated and disinfected water	natural	1-4	NO3, NO2, NH4	no	NA	NH2Cl	NA	NA	NA	NA	NA	NA	NA	NA	220-450	5	280-600	1	30000	Raman	NA	PARAFAC	DOMFluor	NA	split-half analysis	Raman-NA	dilute	parafac-index	C1/C2	245 / 230, 280	414 / 328	NAs	N-nitrosodiethylamine	120	lin	neg	0.20	NA	Maqbool_2020	2020	CHN
26	NA	divers drinking water treatment plan	raw, treated and disinfected water	natural	1-4	NO3, NO2, NH4	no	NA	NH2Cl	NA	NA	NA	NA	NA	NA	NA	NA	220-450	5	280-600	1	30000	Raman	NA	PARAFAC	DOMFluor	NA	split-half analysis	Raman-NA	dilute	tyrosine-like	C2	230, 280	328	NAs	N-nitrosodiethylamine	120	lin	neg	0.10	NA	Maqbool_2020	2020	CHN
26	NA	divers drinking water treatment plan	raw, treated and disinfected water	natural	1-4	NO3, NO2, NH4	no	NA	NH2Cl	NA	NA	NA	NA	NA	NA	NA	NA	220-450	5	280-600	1	30000	Raman	NA	PARAFAC	DOMFluor	NA	split-half analysis	Raman-NA	dilute	humic-like	C1	245	414	NAs	N-nitrosodiethylamine	120	lin	neg	0.20	NA	Maqbool_2020	2020	CHN
26	NA	divers drinking water treatment plan	raw, treated and disinfected water	natural	1-4	NO3, NO2, NH4	no	NA	NH2Cl	NA	NA	NA	NA	NA	NA	NA	NA	220-450	5	280-600	1	30000	Raman	NA	peak intensity	NA	NA	NA	NA	NA	fluorophore_index	BIX	310	380/430	NAs	N-nitrosodimethylamine	120	lin	pos	0.40	NA	Maqbool_2020	2020	CHN
26	NA	divers drinking water treatment plan	raw, treated and disinfected water	natural	1-4	NO3, NO2, NH4	yes	no	NH2Cl	NA	NA	Na2S2O3	1	room	7	PO4	dark	220-450	5	280-600	1	30000	Raman	NA	peak intensity	NA	NA	NA	NA	NA	fluorophore_index	BIX	310	380/430	NAs	N-nitrosodimethylamine	120	lin	pos	0.55	NA	Maqbool_2020	2020	CHN
26	NA	divers drinking water treatment plan	raw, treated and disinfected water	natural	1-4	NO3, NO2, NH4	no	NA	NH2Cl	NA	NA	NA	NA	NA	NA	NA	NA	220-450	5	280-600	1	30000	Raman	NA	area integration	NA	NA	NA	NA	NA	fluorophore_index	HIX	255	435-480/300-345	NAs	N-nitrosodimethylamine	120	lin	pos	0.20	NA	Maqbool_2020	2020	CHN
26	NA	divers drinking water treatment plan	raw, treated and disinfected water	natural	1-4	NO3, NO2, NH4	yes	no	NH2Cl	NA	NA	Na2S2O3	1	room	7	PO4	dark	220-450	5	280-600	1	30000	Raman	NA	area integration	NA	NA	NA	NA	NA	fluorophore_index	HIX	255	435-480/300-345	NAs	N-nitrosodimethylamine	120	lin	pos	0.00	NA	Maqbool_2020	2020	CHN
26	NA	divers drinking water treatment plan	raw, treated and disinfected water	natural	1-4	NO3, NO2, NH4	no	NA	NH2Cl	NA	NA	NA	NA	NA	NA	NA	NA	220-450	5	280-600	1	30000	Raman	NA	PARAFAC	DOMFluor	NA	split-half analysis	Raman-NA	dilute	parafac-index	C1/C2	245 / 230, 280	414 / 328	NAs	N-nitrosodimethylamine	120	lin	neg	0.10	NA	Maqbool_2020	2020	CHN
26	NA	divers drinking water treatment plan	raw, treated and disinfected water	natural	1-4	NO3, NO2, NH4	yes	no	NH2Cl	NA	NA	Na2S2O3	1	room	7	PO4	dark	220-450	5	280-600	1	30000	Raman	NA	PARAFAC	DOMFluor	NA	split-half analysis	Raman-NA	dilute	parafac-index	C1/C2	245 / 230, 280	414 / 328	NAs	N-nitrosodimethylamine	120	lin	pos	0.00	NA	Maqbool_2020	2020	CHN
26	NA	divers drinking water treatment plan	raw, treated and disinfected water	natural	1-4	NO3, NO2, NH4	no	NA	NH2Cl	NA	NA	NA	NA	NA	NA	NA	NA	220-450	5	280-600	1	30000	Raman	NA	PARAFAC	DOMFluor	NA	split-half analysis	Raman-NA	dilute	tyrosine-like	C2	230, 280	328	NAs	N-nitrosodimethylamine	120	lin	pos	0.30	NA	Maqbool_2020	2020	CHN
26	NA	divers drinking water treatment plan	raw, treated and disinfected water	natural	1-4	NO3, NO2, NH4	yes	no	NH2Cl	NA	NA	Na2S2O3	1	room	7	PO4	dark	220-450	5	280-600	1	30000	Raman	NA	PARAFAC	DOMFluor	NA	split-half analysis	Raman-NA	dilute	tyrosine-like	C2	230, 280	328	NAs	N-nitrosodimethylamine	120	lin	pos	0.30	NA	Maqbool_2020	2020	CHN
26	NA	divers drinking water treatment plan	raw, treated and disinfected water	natural	1-4	NO3, NO2, NH4	no	NA	NH2Cl	NA	NA	NA	NA	NA	NA	NA	NA	220-450	5	280-600	1	30000	Raman	NA	PARAFAC	DOMFluor	NA	split-half analysis	Raman-NA	dilute	humic-like	C1	245	414	NAs	N-nitrosodimethylamine	120	lin	neg	0.10	NA	Maqbool_2020	2020	CHN
26	NA	divers drinking water treatment plan	raw, treated and disinfected water	natural	1-4	NO3, NO2, NH4	yes	no	NH2Cl	NA	NA	Na2S2O3	1	room	7	PO4	dark	220-450	5	280-600	1	30000	Raman	NA	PARAFAC	DOMFluor	NA	split-half analysis	Raman-NA	dilute	humic-like	C1	245	414	NAs	N-nitrosodimethylamine	120	lin	pos	0.10	NA	Maqbool_2020	2020	CHN
26	NA	divers drinking water treatment plan	raw, treated and disinfected water	natural	1-4	NO3, NO2, NH4	no	NA	NH2Cl	NA	NA	NA	NA	NA	NA	NA	NA	220-450	5	280-600	1	30000	Raman	NA	peak intensity	NA	NA	NA	NA	NA	fluorophore_index	BIX	310	380/430	NAs	N-nitrosodimethylamine, N-nitrosomorpholine, N-nitrosopyrrolidine, N-nitrosomethylethylamine, N-nitrosodiethylamine, N-nitrospiperidine, N-nitrosodipropylamine, N-nitrosodibutylamine, N-nitrosodiphenylamine	120	lin	pos	0.30	NA	Maqbool_2020	2020	CHN
26	NA	divers drinking water treatment plan	raw, treated and disinfected water	natural	1-4	NO3, NO2, NH4	no	NA	NH2Cl	NA	NA	NA	NA	NA	NA	NA	NA	220-450	5	280-600	1	30000	Raman	NA	area integration	NA	NA	NA	NA	NA	fluorophore_index	HIX	255	435-480/300-345	NAs	N-nitrosodimethylamine, N-nitrosomorpholine, N-nitrosopyrrolidine, N-nitrosomethylethylamine, N-nitrosodiethylamine, N-nitrospiperidine, N-nitrosodipropylamine, N-nitrosodibutylamine, N-nitrosodiphenylamine	120	lin	pos	0.20	NA	Maqbool_2020	2020	CHN
26	NA	divers drinking water treatment plan	raw, treated and disinfected water	natural	1-4	NO3, NO2, NH4	no	NA	NH2Cl	NA	NA	NA	NA	NA	NA	NA	NA	220-450	5	280-600	1	30000	Raman	NA	PARAFAC	DOMFluor	NA	split-half analysis	Raman-NA	dilute	parafac-index	C1/C2	245 / 230, 280	414 / 328	NAs	N-nitrosodimethylamine, N-nitrosomorpholine, N-nitrosopyrrolidine, N-nitrosomethylethylamine, N-nitrosodiethylamine, N-nitrospiperidine, N-nitrosodipropylamine, N-nitrosodibutylamine, N-nitrosodiphenylamine	120	lin	neg	0.10	NA	Maqbool_2020	2020	CHN
26	NA	divers drinking water treatment plan	raw, treated and disinfected water	natural	1-4	NO3, NO2, NH4	no	NA	NH2Cl	NA	NA	NA	NA	NA	NA	NA	NA	220-450	5	280-600	1	30000	Raman	NA	PARAFAC	DOMFluor	NA	split-half analysis	Raman-NA	dilute	tyrosine-like	C2	230, 280	328	NAs	N-nitrosodimethylamine, N-nitrosomorpholine, N-nitrosopyrrolidine, N-nitrosomethylethylamine, N-nitrosodiethylamine, N-nitrospiperidine, N-nitrosodipropylamine, N-nitrosodibutylamine, N-nitrosodiphenylamine	120	lin	neg	0.10	NA	Maqbool_2020	2020	CHN
26	NA	divers drinking water treatment plan	raw, treated and disinfected water	natural	1-4	NO3, NO2, NH4	no	NA	NH2Cl	NA	NA	NA	NA	NA	NA	NA	NA	220-450	5	280-600	1	30000	Raman	NA	PARAFAC	DOMFluor	NA	split-half analysis	Raman-NA	dilute	humic-like	C1	245	414	NAs	N-nitrosodimethylamine, N-nitrosomorpholine, N-nitrosopyrrolidine, N-nitrosomethylethylamine, N-nitrosodiethylamine, N-nitrospiperidine, N-nitrosodipropylamine, N-nitrosodibutylamine, N-nitrosodiphenylamine	120	lin	neg	0.20	NA	Maqbool_2020	2020	CHN
26	NA	divers drinking water treatment plan	raw, treated and disinfected water	natural	1-4	NO3, NO2, NH4	no	NA	NH2Cl	NA	NA	NA	NA	NA	NA	NA	NA	220-450	5	280-600	1	30000	Raman	NA	peak intensity	NA	NA	NA	NA	NA	fluorophore_index	BIX	310	380/430	NAs	N-nitrosodiphenylamine	120	lin	pos	0.20	NA	Maqbool_2020	2020	CHN
26	NA	divers drinking water treatment plan	raw, treated and disinfected water	natural	1-4	NO3, NO2, NH4	no	NA	NH2Cl	NA	NA	NA	NA	NA	NA	NA	NA	220-450	5	280-600	1	30000	Raman	NA	area integration	NA	NA	NA	NA	NA	fluorophore_index	HIX	255	435-480/300-345	NAs	N-nitrosodiphenylamine	120	lin	neg	0.40	NA	Maqbool_2020	2020	CHN
26	NA	divers drinking water treatment plan	raw, treated and disinfected water	natural	1-4	NO3, NO2, NH4	no	NA	NH2Cl	NA	NA	NA	NA	NA	NA	NA	NA	220-450	5	280-600	1	30000	Raman	NA	PARAFAC	DOMFluor	NA	split-half analysis	Raman-NA	dilute	parafac-index	C1/C2	245 / 230, 280	414 / 328	NAs	N-nitrosodiphenylamine	120	lin	pos	0.60	NA	Maqbool_2020	2020	CHN
26	NA	divers drinking water treatment plan	raw, treated and disinfected water	natural	1-4	NO3, NO2, NH4	no	NA	NH2Cl	NA	NA	NA	NA	NA	NA	NA	NA	220-450	5	280-600	1	30000	Raman	NA	PARAFAC	DOMFluor	NA	split-half analysis	Raman-NA	dilute	tyrosine-like	C2	230, 280	328	NAs	N-nitrosodiphenylamine	120	lin	neg	0.00	NA	Maqbool_2020	2020	CHN
26	NA	divers drinking water treatment plan	raw, treated and disinfected water	natural	1-4	NO3, NO2, NH4	no	NA	NH2Cl	NA	NA	NA	NA	NA	NA	NA	NA	220-450	5	280-600	1	30000	Raman	NA	PARAFAC	DOMFluor	NA	split-half analysis	Raman-NA	dilute	humic-like	C1	245	414	NAs	N-nitrosodiphenylamine	120	lin	pos	0.60	NA	Maqbool_2020	2020	CHN
26	NA	divers drinking water treatment plan	raw, treated and disinfected water	natural	1-4	NO3, NO2, NH4	no	NA	NH2Cl	NA	NA	NA	NA	NA	NA	NA	NA	220-450	5	280-600	1	30000	Raman	NA	peak intensity	NA	NA	NA	NA	NA	fluorophore_index	BIX	310	380/430	NAs	N-nitrosodipropylamine	120	lin	neg	0.20	NA	Maqbool_2020	2020	CHN
26	NA	divers drinking water treatment plan	raw, treated and disinfected water	natural	1-4	NO3, NO2, NH4	no	NA	NH2Cl	NA	NA	NA	NA	NA	NA	NA	NA	220-450	5	280-600	1	30000	Raman	NA	area integration	NA	NA	NA	NA	NA	fluorophore_index	HIX	255	435-480/300-345	NAs	N-nitrosodipropylamine	120	lin	pos	0.40	NA	Maqbool_2020	2020	CHN
26	NA	divers drinking water treatment plan	raw, treated and disinfected water	natural	1-4	NO3, NO2, NH4	no	NA	NH2Cl	NA	NA	NA	NA	NA	NA	NA	NA	220-450	5	280-600	1	30000	Raman	NA	PARAFAC	DOMFluor	NA	split-half analysis	Raman-NA	dilute	parafac-index	C1/C2	245 / 230, 280	414 / 328	NAs	N-nitrosodipropylamine	120	lin	neg	0.40	NA	Maqbool_2020	2020	CHN
26	NA	divers drinking water treatment plan	raw, treated and disinfected water	natural	1-4	NO3, NO2, NH4	no	NA	NH2Cl	NA	NA	NA	NA	NA	NA	NA	NA	220-450	5	280-600	1	30000	Raman	NA	PARAFAC	DOMFluor	NA	split-half analysis	Raman-NA	dilute	tyrosine-like	C2	230, 280	328	NAs	N-nitrosodipropylamine	120	lin	neg	0.10	NA	Maqbool_2020	2020	CHN
26	NA	divers drinking water treatment plan	raw, treated and disinfected water	natural	1-4	NO3, NO2, NH4	no	NA	NH2Cl	NA	NA	NA	NA	NA	NA	NA	NA	220-450	5	280-600	1	30000	Raman	NA	PARAFAC	DOMFluor	NA	split-half analysis	Raman-NA	dilute	humic-like	C1	245	414	NAs	N-nitrosodipropylamine	120	lin	neg	0.40	NA	Maqbool_2020	2020	CHN
26	NA	divers drinking water treatment plan	raw, treated and disinfected water	natural	1-4	NO3, NO2, NH4	no	NA	NH2Cl	NA	NA	NA	NA	NA	NA	NA	NA	220-450	5	280-600	1	30000	Raman	NA	peak intensity	NA	NA	NA	NA	NA	fluorophore_index	BIX	310	380/430	NAs	N-nitrosomethylethylamine	120	lin	pos	0.20	NA	Maqbool_2020	2020	CHN
26	NA	divers drinking water treatment plan	raw, treated and disinfected water	natural	1-4	NO3, NO2, NH4	no	NA	NH2Cl	NA	NA	NA	NA	NA	NA	NA	NA	220-450	5	280-600	1	30000	Raman	NA	area integration	NA	NA	NA	NA	NA	fluorophore_index	HIX	255	435-480/300-345	NAs	N-nitrosomethylethylamine	120	lin	pos	0.20	NA	Maqbool_2020	2020	CHN
26	NA	divers drinking water treatment plan	raw, treated and disinfected water	natural	1-4	NO3, NO2, NH4	no	NA	NH2Cl	NA	NA	NA	NA	NA	NA	NA	NA	220-450	5	280-600	1	30000	Raman	NA	PARAFAC	DOMFluor	NA	split-half analysis	Raman-NA	dilute	parafac-index	C1/C2	245 / 230, 280	414 / 328	NAs	N-nitrosomethylethylamine	120	lin	neg	0.30	NA	Maqbool_2020	2020	CHN
26	NA	divers drinking water treatment plan	raw, treated and disinfected water	natural	1-4	NO3, NO2, NH4	no	NA	NH2Cl	NA	NA	NA	NA	NA	NA	NA	NA	220-450	5	280-600	1	30000	Raman	NA	PARAFAC	DOMFluor	NA	split-half analysis	Raman-NA	dilute	tyrosine-like	C2	230, 280	328	NAs	N-nitrosomethylethylamine	120	lin	neg	0.10	NA	Maqbool_2020	2020	CHN
26	NA	divers drinking water treatment plan	raw, treated and disinfected water	natural	1-4	NO3, NO2, NH4	no	NA	NH2Cl	NA	NA	NA	NA	NA	NA	NA	NA	220-450	5	280-600	1	30000	Raman	NA	PARAFAC	DOMFluor	NA	split-half analysis	Raman-NA	dilute	humic-like	C1	245	414	NAs	N-nitrosomethylethylamine	120	lin	neg	0.30	NA	Maqbool_2020	2020	CHN
26	NA	divers drinking water treatment plan	raw, treated and disinfected water	natural	1-4	NO3, NO2, NH4	no	NA	NH2Cl	NA	NA	NA	NA	NA	NA	NA	NA	220-450	5	280-600	1	30000	Raman	NA	peak intensity	NA	NA	NA	NA	NA	fluorophore_index	BIX	310	380/430	NAs	N-nitrosomorpholine	120	lin	pos	0.20	NA	Maqbool_2020	2020	CHN
26	NA	divers drinking water treatment plan	raw, treated and disinfected water	natural	1-4	NO3, NO2, NH4	no	NA	NH2Cl	NA	NA	NA	NA	NA	NA	NA	NA	220-450	5	280-600	1	30000	Raman	NA	area integration	NA	NA	NA	NA	NA	fluorophore_index	HIX	255	435-480/300-345	NAs	N-nitrosomorpholine	120	lin	neg	0.30	NA	Maqbool_2020	2020	CHN
26	NA	divers drinking water treatment plan	raw, treated and disinfected water	natural	1-4	NO3, NO2, NH4	no	NA	NH2Cl	NA	NA	NA	NA	NA	NA	NA	NA	220-450	5	280-600	1	30000	Raman	NA	PARAFAC	DOMFluor	NA	split-half analysis	Raman-NA	dilute	parafac-index	C1/C2	245 / 230, 280	414 / 328	NAs	N-nitrosomorpholine	120	lin	pos	0.55	NA	Maqbool_2020	2020	CHN
26	NA	divers drinking water treatment plan	raw, treated and disinfected water	natural	1-4	NO3, NO2, NH4	no	NA	NH2Cl	NA	NA	NA	NA	NA	NA	NA	NA	220-450	5	280-600	1	30000	Raman	NA	PARAFAC	DOMFluor	NA	split-half analysis	Raman-NA	dilute	tyrosine-like	C2	230, 280	328	NAs	N-nitrosomorpholine	120	lin	neg	0.40	NA	Maqbool_2020	2020	CHN
26	NA	divers drinking water treatment plan	raw, treated and disinfected water	natural	1-4	NO3, NO2, NH4	no	NA	NH2Cl	NA	NA	NA	NA	NA	NA	NA	NA	220-450	5	280-600	1	30000	Raman	NA	PARAFAC	DOMFluor	NA	split-half analysis	Raman-NA	dilute	humic-like	C1	245	414	NAs	N-nitrosomorpholine	120	lin	pos	0.30	NA	Maqbool_2020	2020	CHN
26	NA	divers drinking water treatment plan	raw, treated and disinfected water	natural	1-4	NO3, NO2, NH4	no	NA	NH2Cl	NA	NA	NA	NA	NA	NA	NA	NA	220-450	5	280-600	1	30000	Raman	NA	peak intensity	NA	NA	NA	NA	NA	fluorophore_index	BIX	310	380/430	NAs	N-nitrosopyrrolidine	120	lin	pos	0.40	NA	Maqbool_2020	2020	CHN
26	NA	divers drinking water treatment plan	raw, treated and disinfected water	natural	1-4	NO3, NO2, NH4	no	NA	NH2Cl	NA	NA	NA	NA	NA	NA	NA	NA	220-450	5	280-600	1	30000	Raman	NA	area integration	NA	NA	NA	NA	NA	fluorophore_index	HIX	255	435-480/300-345	NAs	N-nitrosopyrrolidine	120	lin	pos	0.10	NA	Maqbool_2020	2020	CHN
26	NA	divers drinking water treatment plan	raw, treated and disinfected water	natural	1-4	NO3, NO2, NH4	no	NA	NH2Cl	NA	NA	NA	NA	NA	NA	NA	NA	220-450	5	280-600	1	30000	Raman	NA	PARAFAC	DOMFluor	NA	split-half analysis	Raman-NA	dilute	parafac-index	C1/C2	245 / 230, 280	414 / 328	NAs	N-nitrosopyrrolidine	120	lin	neg	0.10	NA	Maqbool_2020	2020	CHN
26	NA	divers drinking water treatment plan	raw, treated and disinfected water	natural	1-4	NO3, NO2, NH4	no	NA	NH2Cl	NA	NA	NA	NA	NA	NA	NA	NA	220-450	5	280-600	1	30000	Raman	NA	PARAFAC	DOMFluor	NA	split-half analysis	Raman-NA	dilute	tyrosine-like	C2	230, 280	328	NAs	N-nitrosopyrrolidine	120	lin	pos	0.20	NA	Maqbool_2020	2020	CHN
26	NA	divers drinking water treatment plan	raw, treated and disinfected water	natural	1-4	NO3, NO2, NH4	no	NA	NH2Cl	NA	NA	NA	NA	NA	NA	NA	NA	220-450	5	280-600	1	30000	Raman	NA	PARAFAC	DOMFluor	NA	split-half analysis	Raman-NA	dilute	humic-like	C1	245	414	NAs	N-nitrosopyrrolidine	120	lin	pos	0.10	NA	Maqbool_2020	2020	CHN
26	NA	divers drinking water treatment plan	raw, treated and disinfected water	natural	1-4	NO3, NO2, NH4	no	NA	NH2Cl	NA	NA	NA	NA	NA	NA	NA	NA	220-450	5	280-600	1	30000	Raman	NA	peak intensity	NA	NA	NA	NA	NA	fluorophore_index	BIX	310	380/430	NAs	N-nitrospiperidine	120	lin	neg	0.10	NA	Maqbool_2020	2020	CHN
26	NA	divers drinking water treatment plan	raw, treated and disinfected water	natural	1-4	NO3, NO2, NH4	no	NA	NH2Cl	NA	NA	NA	NA	NA	NA	NA	NA	220-450	5	280-600	1	30000	Raman	NA	area integration	NA	NA	NA	NA	NA	fluorophore_index	HIX	255	435-480/300-345	NAs	N-nitrospiperidine	120	lin	pos	0.10	NA	Maqbool_2020	2020	CHN
26	NA	divers drinking water treatment plan	raw, treated and disinfected water	natural	1-4	NO3, NO2, NH4	no	NA	NH2Cl	NA	NA	NA	NA	NA	NA	NA	NA	220-450	5	280-600	1	30000	Raman	NA	PARAFAC	DOMFluor	NA	split-half analysis	Raman-NA	dilute	parafac-index	C1/C2	245 / 230, 280	414 / 328	NAs	N-nitrospiperidine	120	lin	neg	0.30	NA	Maqbool_2020	2020	CHN
26	NA	divers drinking water treatment plan	raw, treated and disinfected water	natural	1-4	NO3, NO2, NH4	no	NA	NH2Cl	NA	NA	NA	NA	NA	NA	NA	NA	220-450	5	280-600	1	30000	Raman	NA	PARAFAC	DOMFluor	NA	split-half analysis	Raman-NA	dilute	tyrosine-like	C2	230, 280	328	NAs	N-nitrospiperidine	120	lin	pos	0.20	NA	Maqbool_2020	2020	CHN
26	NA	divers drinking water treatment plan	raw, treated and disinfected water	natural	1-4	NO3, NO2, NH4	no	NA	NH2Cl	NA	NA	NA	NA	NA	NA	NA	NA	220-450	5	280-600	1	30000	Raman	NA	PARAFAC	DOMFluor	NA	split-half analysis	Raman-NA	dilute	humic-like	C1	245	414	NAs	N-nitrospiperidine	120	lin	neg	0.30	NA	Maqbool_2020	2020	CHN
27	groundwater	O3, granular activated carbon, filtration, UV and chlorination	catchment sites, reservoirs, water utility, distribution system and public water tap	natural	6-13	elemental ICP-MS	no	NA	NA	NA	NA	Na2S2O3	NA	NA	NA	NA	NA	NA	NA	NA	NA	NA	NA	NA	peak intensity	NA	NA	NA	NA	NA	UV	UV	254	NA	THMs	bromodichloromethane	272	lin	NA	NA	NA	ODriscoll_2020	2020	IRL
27	groundwater	O3, granular activated carbon, filtration, UV and chlorination	catchment sites, reservoirs, water utility, distribution system and public water tap	natural	6-13	elemental ICP-MS	no	NA	NA	NA	NA	Na2S2O3	NA	NA	NA	NA	NA	NA	NA	NA	NA	NA	NA	NA	peak intensity	NA	NA	NA	NA	NA	UV	SUVA	254	NA	THMs	bromodichloromethane	272	lin	NA	NA	NA	ODriscoll_2020	2020	IRL
27	groundwater	O3, granular activated carbon, filtration, UV and chlorination	catchment sites, reservoirs, water utility, distribution system and public water tap	natural	6-13	elemental ICP-MS	no	NA	NA	NA	NA	Na2S2O3	NA	NA	NA	NA	NA	240-600	NA	200-625	NA	NA	Raman	NA	PARAFAC	drEEM	NA	split-half analysis	Raman, Rayleigh-Lawaetz_2009	Aqualog _v3.6.10	humic-like	C1	264	489	THMs	bromodichloromethane	272	lin	NA	NA	NA	ODriscoll_2020	2020	IRL
27	groundwater	O3, granular activated carbon, filtration, UV and chlorination	catchment sites, reservoirs, water utility, distribution system and public water tap	natural	6-13	elemental ICP-MS	no	NA	NA	NA	NA	Na2S2O3	NA	NA	NA	NA	NA	240-600	NA	200-625	NA	NA	Raman	NA	PARAFAC	drEEM	NA	split-half analysis	Raman, Rayleigh-Lawaetz_2009	Aqualog _v3.6.10	humic-like	C2	306	409	THMs	bromodichloromethane	272	lin	NA	NA	NA	ODriscoll_2020	2020	IRL
27	groundwater	O3, granular activated carbon, filtration, UV and chlorination	catchment sites, reservoirs, water utility, distribution system and public water tap	natural	6-13	elemental ICP-MS	no	NA	NA	NA	NA	Na2S2O3	NA	NA	NA	NA	NA	240-600	NA	200-625	NA	NA	Raman	NA	PARAFAC	drEEM	NA	split-half analysis	Raman, Rayleigh-Lawaetz_2009	Aqualog _v3.6.10	microbial humic-like	C3	346	430	THMs	bromodichloromethane	272	lin	NA	NA	NA	ODriscoll_2020	2020	IRL
27	groundwater	O3, granular activated carbon, filtration, UV and chlorination	catchment sites, reservoirs, water utility, distribution system and public water tap	natural	6-13	elemental ICP-MS	no	NA	NA	NA	NA	Na2S2O3	NA	NA	NA	NA	NA	240-600	NA	200-625	NA	NA	Raman	NA	PARAFAC	drEEM	NA	split-half analysis	Raman, Rayleigh-Lawaetz_2009	Aqualog _v3.6.10	tryptophan-like	C4	273	345	THMs	bromodichloromethane	272	lin	NA	NA	NA	ODriscoll_2020	2020	IRL
27	groundwater	O3, granular activated carbon, filtration, UV and chlorination	catchment sites, reservoirs, water utility, distribution system and public water tap	natural	6-13	elemental ICP-MS	no	NA	NA	NA	NA	Na2S2O3	NA	NA	NA	NA	NA	NA	NA	NA	NA	NA	NA	NA	peak intensity	NA	NA	NA	NA	NA	UV	UV	254	NA	THMs	dibromochloromethane	272	lin	neg	0.27	NA	ODriscoll_2020	2020	IRL
27	groundwater	O3, granular activated carbon, filtration, UV and chlorination	catchment sites, reservoirs, water utility, distribution system and public water tap	natural	6-13	elemental ICP-MS	no	NA	NA	NA	NA	Na2S2O3	NA	NA	NA	NA	NA	NA	NA	NA	NA	NA	NA	NA	peak intensity	NA	NA	NA	NA	NA	UV	SUVA	254	NA	THMs	dibromochloromethane	272	lin	NA	NA	NA	ODriscoll_2020	2020	IRL
27	groundwater	O3, granular activated carbon, filtration, UV and chlorination	catchment sites, reservoirs, water utility, distribution system and public water tap	natural	6-13	elemental ICP-MS	no	NA	NA	NA	NA	Na2S2O3	NA	NA	NA	NA	NA	240-600	NA	200-625	NA	NA	Raman	NA	PARAFAC	drEEM	NA	split-half analysis	Raman, Rayleigh-Lawaetz_2009	Aqualog _v3.6.10	humic-like	C1	264	489	THMs	dibromochloromethane	272	lin	neg	0.42	NA	ODriscoll_2020	2020	IRL
27	groundwater	O3, granular activated carbon, filtration, UV and chlorination	catchment sites, reservoirs, water utility, distribution system and public water tap	natural	6-13	elemental ICP-MS	no	NA	NA	NA	NA	Na2S2O3	NA	NA	NA	NA	NA	240-600	NA	200-625	NA	NA	Raman	NA	PARAFAC	drEEM	NA	split-half analysis	Raman, Rayleigh-Lawaetz_2009	Aqualog _v3.6.10	humic-like	C2	306	409	THMs	dibromochloromethane	272	lin	neg	0.24	NA	ODriscoll_2020	2020	IRL
27	groundwater	O3, granular activated carbon, filtration, UV and chlorination	catchment sites, reservoirs, water utility, distribution system and public water tap	natural	6-13	elemental ICP-MS	no	NA	NA	NA	NA	Na2S2O3	NA	NA	NA	NA	NA	240-600	NA	200-625	NA	NA	Raman	NA	PARAFAC	drEEM	NA	split-half analysis	Raman, Rayleigh-Lawaetz_2009	Aqualog _v3.6.10	microbial humic-like	C3	346	430	THMs	dibromochloromethane	272	lin	neg	0.24	NA	ODriscoll_2020	2020	IRL
27	groundwater	O3, granular activated carbon, filtration, UV and chlorination	catchment sites, reservoirs, water utility, distribution system and public water tap	natural	6-13	elemental ICP-MS	no	NA	NA	NA	NA	Na2S2O3	NA	NA	NA	NA	NA	240-600	NA	200-625	NA	NA	Raman	NA	PARAFAC	drEEM	NA	split-half analysis	Raman, Rayleigh-Lawaetz_2009	Aqualog _v3.6.10	tryptophan-like	C4	273	345	THMs	dibromochloromethane	272	lin	NA	NA	NA	ODriscoll_2020	2020	IRL
27	groundwater	O3, granular activated carbon, filtration, UV and chlorination	catchment sites, reservoirs, water utility, distribution system and public water tap	natural	6-13	elemental ICP-MS	no	NA	NA	NA	NA	Na2S2O3	NA	NA	NA	NA	NA	NA	NA	NA	NA	NA	NA	NA	peak intensity	NA	NA	NA	NA	NA	UV	UV	254	NA	THMs	tribromomethane	272	lin	NA	NA	NA	ODriscoll_2020	2020	IRL
27	groundwater	O3, granular activated carbon, filtration, UV and chlorination	catchment sites, reservoirs, water utility, distribution system and public water tap	natural	6-13	elemental ICP-MS	no	NA	NA	NA	NA	Na2S2O3	NA	NA	NA	NA	NA	NA	NA	NA	NA	NA	NA	NA	peak intensity	NA	NA	NA	NA	NA	UV	SUVA	254	NA	THMs	tribromomethane	272	lin	NA	NA	NA	ODriscoll_2020	2020	IRL
27	groundwater	O3, granular activated carbon, filtration, UV and chlorination	catchment sites, reservoirs, water utility, distribution system and public water tap	natural	6-13	elemental ICP-MS	no	NA	NA	NA	NA	Na2S2O3	NA	NA	NA	NA	NA	240-600	NA	200-625	NA	NA	Raman	NA	PARAFAC	drEEM	NA	split-half analysis	Raman, Rayleigh-Lawaetz_2009	Aqualog _v3.6.10	humic-like	C1	264	489	THMs	tribromomethane	272	lin	NA	NA	NA	ODriscoll_2020	2020	IRL
27	groundwater	O3, granular activated carbon, filtration, UV and chlorination	catchment sites, reservoirs, water utility, distribution system and public water tap	natural	6-13	elemental ICP-MS	no	NA	NA	NA	NA	Na2S2O3	NA	NA	NA	NA	NA	240-600	NA	200-625	NA	NA	Raman	NA	PARAFAC	drEEM	NA	split-half analysis	Raman, Rayleigh-Lawaetz_2009	Aqualog _v3.6.10	humic-like	C2	306	409	THMs	tribromomethane	272	lin	NA	NA	NA	ODriscoll_2020	2020	IRL
27	groundwater	O3, granular activated carbon, filtration, UV and chlorination	catchment sites, reservoirs, water utility, distribution system and public water tap	natural	6-13	elemental ICP-MS	no	NA	NA	NA	NA	Na2S2O3	NA	NA	NA	NA	NA	240-600	NA	200-625	NA	NA	Raman	NA	PARAFAC	drEEM	NA	split-half analysis	Raman, Rayleigh-Lawaetz_2009	Aqualog _v3.6.10	microbial humic-like	C3	346	430	THMs	tribromomethane	272	lin	NA	NA	NA	ODriscoll_2020	2020	IRL
27	groundwater	O3, granular activated carbon, filtration, UV and chlorination	catchment sites, reservoirs, water utility, distribution system and public water tap	natural	6-13	elemental ICP-MS	no	NA	NA	NA	NA	Na2S2O3	NA	NA	NA	NA	NA	240-600	NA	200-625	NA	NA	Raman	NA	PARAFAC	drEEM	NA	split-half analysis	Raman, Rayleigh-Lawaetz_2009	Aqualog _v3.6.10	tryptophan-like	C4	273	345	THMs	tribromomethane	272	lin	NA	NA	NA	ODriscoll_2020	2020	IRL
27	groundwater	O3, granular activated carbon, filtration, UV and chlorination	catchment sites, reservoirs, water utility, distribution system and public water tap	natural	6-13	elemental ICP-MS	no	NA	NA	NA	NA	Na2S2O3	NA	NA	NA	NA	NA	NA	NA	NA	NA	NA	NA	NA	peak intensity	NA	NA	NA	NA	NA	UV	UV	254	NA	THMs	trichloromethane	272	lin	pos	0.41	NA	ODriscoll_2020	2020	IRL
27	groundwater	O3, granular activated carbon, filtration, UV and chlorination	catchment sites, reservoirs, water utility, distribution system and public water tap	natural	6-13	elemental ICP-MS	no	NA	NA	NA	NA	Na2S2O3	NA	NA	NA	NA	NA	NA	NA	NA	NA	NA	NA	NA	peak intensity	NA	NA	NA	NA	NA	UV	SUVA	254	NA	THMs	trichloromethane	272	lin	pos	0.23	NA	ODriscoll_2020	2020	IRL
27	groundwater	O3, granular activated carbon, filtration, UV and chlorination	catchment sites, reservoirs, water utility, distribution system and public water tap	natural	6-13	elemental ICP-MS	no	NA	NA	NA	NA	Na2S2O3	NA	NA	NA	NA	NA	240-600	NA	200-625	NA	NA	Raman	NA	PARAFAC	drEEM	NA	split-half analysis	Raman, Rayleigh-Lawaetz_2009	Aqualog _v3.6.10	humic-like	C1	264	489	THMs	trichloromethane	272	lin	pos	0.32	NA	ODriscoll_2020	2020	IRL
27	groundwater	O3, granular activated carbon, filtration, UV and chlorination	catchment sites, reservoirs, water utility, distribution system and public water tap	natural	6-13	elemental ICP-MS	no	NA	NA	NA	NA	Na2S2O3	NA	NA	NA	NA	NA	240-600	NA	200-625	NA	NA	Raman	NA	PARAFAC	drEEM	NA	split-half analysis	Raman, Rayleigh-Lawaetz_2009	Aqualog _v3.6.10	humic-like	C2	306	409	THMs	trichloromethane	272	lin	pos	0.28	NA	ODriscoll_2020	2020	IRL
27	groundwater	O3, granular activated carbon, filtration, UV and chlorination	catchment sites, reservoirs, water utility, distribution system and public water tap	natural	6-13	elemental ICP-MS	no	NA	NA	NA	NA	Na2S2O3	NA	NA	NA	NA	NA	240-600	NA	200-625	NA	NA	Raman	NA	PARAFAC	drEEM	NA	split-half analysis	Raman, Rayleigh-Lawaetz_2009	Aqualog _v3.6.10	microbial humic-like	C3	346	430	THMs	trichloromethane	272	lin	pos	0.27	NA	ODriscoll_2020	2020	IRL
27	groundwater	O3, granular activated carbon, filtration, UV and chlorination	catchment sites, reservoirs, water utility, distribution system and public water tap	natural	6-13	elemental ICP-MS	no	NA	NA	NA	NA	Na2S2O3	NA	NA	NA	NA	NA	240-600	NA	200-625	NA	NA	Raman	NA	PARAFAC	drEEM	NA	split-half analysis	Raman, Rayleigh-Lawaetz_2009	Aqualog _v3.6.10	tryptophan-like	C4	273	345	THMs	trichloromethane	272	lin	NA	NA	NA	ODriscoll_2020	2020	IRL
27	groundwater	O3, granular activated carbon, filtration, UV and chlorination	catchment sites, reservoirs, water utility, distribution system and public water tap	natural	6-13	elemental ICP-MS	no	NA	NA	NA	NA	Na2S2O3	NA	NA	NA	NA	NA	NA	NA	NA	NA	NA	NA	NA	peak intensity	NA	NA	NA	NA	NA	UV	UV	254	NA	THMs	trichloromethane, bromodichloromethane, dibromochloromethane, tribromomethane	272	lin	pos	0.37	NA	ODriscoll_2020	2020	IRL
27	groundwater	O3, granular activated carbon, filtration, UV and chlorination	catchment sites, reservoirs, water utility, distribution system and public water tap	natural	6-13	elemental ICP-MS	no	NA	NA	NA	NA	Na2S2O3	NA	NA	NA	NA	NA	NA	NA	NA	NA	NA	NA	NA	peak intensity	NA	NA	NA	NA	NA	UV	SUVA	254	NA	THMs	trichloromethane, bromodichloromethane, dibromochloromethane, tribromomethane	272	lin	NA	NA	NA	ODriscoll_2020	2020	IRL
27	groundwater	O3, granular activated carbon, filtration, UV and chlorination	catchment sites, reservoirs, water utility, distribution system and public water tap	natural	6-13	elemental ICP-MS	no	NA	NA	NA	NA	Na2S2O3	NA	NA	NA	NA	NA	240-600	NA	200-625	NA	NA	Raman	NA	PARAFAC	drEEM	NA	split-half analysis	Raman, Rayleigh-Lawaetz_2009	Aqualog _v3.6.10	humic-like	C1	264	489	THMs	trichloromethane, bromodichloromethane, dibromochloromethane, tribromomethane	272	lin	pos	0.31	NA	ODriscoll_2020	2020	IRL
27	groundwater	O3, granular activated carbon, filtration, UV and chlorination	catchment sites, reservoirs, water utility, distribution system and public water tap	natural	6-13	elemental ICP-MS	no	NA	NA	NA	NA	Na2S2O3	NA	NA	NA	NA	NA	240-600	NA	200-625	NA	NA	Raman	NA	PARAFAC	drEEM	NA	split-half analysis	Raman, Rayleigh-Lawaetz_2009	Aqualog _v3.6.10	humic-like	C2	306	409	THMs	trichloromethane, bromodichloromethane, dibromochloromethane, tribromomethane	272	lin	pos	0.24	NA	ODriscoll_2020	2020	IRL
27	groundwater	O3, granular activated carbon, filtration, UV and chlorination	catchment sites, reservoirs, water utility, distribution system and public water tap	natural	6-13	elemental ICP-MS	no	NA	NA	NA	NA	Na2S2O3	NA	NA	NA	NA	NA	240-600	NA	200-625	NA	NA	Raman	NA	PARAFAC	drEEM	NA	split-half analysis	Raman, Rayleigh-Lawaetz_2009	Aqualog _v3.6.10	microbial humic-like	C3	346	430	THMs	trichloromethane, bromodichloromethane, dibromochloromethane, tribromomethane	272	lin	NA	NA	NA	ODriscoll_2020	2020	IRL
27	groundwater	O3, granular activated carbon, filtration, UV and chlorination	catchment sites, reservoirs, water utility, distribution system and public water tap	natural	6-13	elemental ICP-MS	no	NA	NA	NA	NA	Na2S2O3	NA	NA	NA	NA	NA	240-600	NA	200-625	NA	NA	Raman	NA	PARAFAC	drEEM	NA	split-half analysis	Raman, Rayleigh-Lawaetz_2009	Aqualog _v3.6.10	tryptophan-like	C4	273	345	THMs	trichloromethane, bromodichloromethane, dibromochloromethane, tribromomethane	272	lin	NA	NA	NA	ODriscoll_2020	2020	IRL
28	surface water	vacuum UV	water impacted and not impacted by cyanobacteria before and after VUV treatment	natural	4.5-12	CaCO3, Cl	yes	no	HOCl	1	NA	NH42SO4	1	20	8	yes-NA	NA	250–380	10	350–600	10	NA	Raman	NA	PARAFAC	drEEM	0.2.0	non-negativity, split-half analysis	Raman, Rayleigh-NA	yes_ns	humic-like	C1	266, 338, 310	436	HAAs	monochloroacetic acid, dichloroacetic acid, trichloroacetic acid, bromochloroacetic acid, monobromoacetic acid, dibromoacetic acid	NA	lin	pos	0.65	0.05	Visentin_2020	2020	CAN
28	surface water	vacuum UV	water impacted and not impacted by cyanobacteria before and after VUV treatment	natural	4.5-12	CaCO3, Cl	yes	no	HOCl	1	NA	NH42SO4	1	20	8	yes-NA	NA	250–380	10	350–600	10	NA	Raman	NA	PARAFAC	drEEM	0.2.0	non-negativity, split-half analysis	Raman, Rayleigh-NA	yes_ns	fulvic-like	C2	238, 238	408, 436	HAAs	monochloroacetic acid, dichloroacetic acid, trichloroacetic acid, bromochloroacetic acid, monobromoacetic acid, dibromoacetic acid	NA	lin	neg	0.30	0.1	Visentin_2020	2020	CAN
28	surface water	vacuum UV	water impacted and not impacted by cyanobacteria before and after VUV treatment	natural	4.5-12	CaCO3, Cl	yes	no	HOCl	1	NA	NH42SO4	1	20	8	yes-NA	NA	250–380	10	350–600	10	NA	Raman	NA	PARAFAC	drEEM	0.2.0	non-negativity, split-half analysis	Raman, Rayleigh-NA	yes_ns	humic-like	C3	266, 310	400	HAAs	monochloroacetic acid, dichloroacetic acid, trichloroacetic acid, bromochloroacetic acid, monobromoacetic acid, dibromoacetic acid	NA	lin	pos	0.36	0.1	Visentin_2020	2020	CAN
28	surface water	vacuum UV	water impacted and not impacted by cyanobacteria before and after VUV treatment	natural	4.5-12	CaCO3, Cl	yes	no	HOCl	1	NA	NH42SO4	1	20	8	yes-NA	NA	250–380	10	350–600	10	NA	Raman	NA	PARAFAC	drEEM	0.2.0	non-negativity, split-half analysis	Raman, Rayleigh-NA	yes_ns	humic-like	C4	330	412	HAAs	monochloroacetic acid, dichloroacetic acid, trichloroacetic acid, bromochloroacetic acid, monobromoacetic acid, dibromoacetic acid	NA	lin	pos	0.41	0.05	Visentin_2020	2020	CAN
28	surface water	vacuum UV	water impacted and not impacted by cyanobacteria before and after VUV treatment	natural	4.5-12	CaCO3, Cl	yes	no	HOCl	1	NA	NH42SO4	1	20	8	yes-NA	NA	250–380	10	350–600	10	NA	Raman	NA	PARAFAC	drEEM	0.2.0	non-negativity, split-half analysis	Raman, Rayleigh-NA	yes_ns	microbial humic-like	C5	246, 298	372	HAAs	monochloroacetic acid, dichloroacetic acid, trichloroacetic acid, bromochloroacetic acid, monobromoacetic acid, dibromoacetic acid	NA	lin	neg	0.61	0.05	Visentin_2020	2020	CAN
28	surface water	vacuum UV	water impacted and not impacted by cyanobacteria before and after VUV treatment	natural	4.5-12	CaCO3, Cl	yes	no	HOCl	1	NA	NH42SO4	1	20	8	yes-NA	NA	250–380	10	350–600	10	NA	Raman	NA	PARAFAC	drEEM	0.2.0	non-negativity, split-half analysis	Raman, Rayleigh-NA	yes_ns	tryptophan-like	C6	238, 266	336	HAAs	monochloroacetic acid, dichloroacetic acid, trichloroacetic acid, bromochloroacetic acid, monobromoacetic acid, dibromoacetic acid	NA	lin	neg	0.54	0.05	Visentin_2020	2020	CAN
28	surface water	vacuum UV	water impacted and not impacted by cyanobacteria before and after VUV treatment	natural	4.5-12	CaCO3, Cl	yes	no	HOCl	1	NA	NH42SO4	1	20	8	yes-NA	NA	250–380	10	350–600	10	NA	Raman	NA	PARAFAC	drEEM	0.2.0	non-negativity, split-half analysis	Raman, Rayleigh-NA	yes_ns	microbial humic-like	C7	282	356, 408	HAAs	monochloroacetic acid, dichloroacetic acid, trichloroacetic acid, bromochloroacetic acid, monobromoacetic acid, dibromoacetic acid	NA	lin	neg	0.56	0.05	Visentin_2020	2020	CAN
28	surface water	vacuum UV	water impacted and not impacted by cyanobacteria before and after VUV treatment	natural	4.5-12	CaCO3, Cl	yes	no	HOCl	1	NA	NH42SO4	1	20	8	yes-NA	NA	NA	NA	NA	NA	NA	NA	NA	peak intensity	NA	NA	NA	NA	NA	UV	UV	254	NA	HAAs	monochloroacetic acid, dichloroacetic acid, trichloroacetic acid, bromochloroacetic acid, monobromoacetic acid, dibromoacetic acid	NA	lin	pos	0.93	0.05	Visentin_2020	2020	CAN
28	surface water	vacuum UV	water impacted and not impacted by cyanobacteria before and after VUV treatment	natural	4.5-12	CaCO3, Cl	yes	no	HOCl	1	NA	NH42SO4	1	20	8	yes-NA	NA	250–380	10	350–600	10	NA	Raman	NA	PARAFAC	drEEM	0.2.0	non-negativity, split-half analysis	Raman, Rayleigh-NA	yes_ns	humic-like	C1	266, 338, 310	436	THMs	trichloromethane, bromodichloromethane, dibromochloromethane, tribromomethane	NA	lin	neg	0.44	0.05	Visentin_2020	2020	CAN
28	surface water	vacuum UV	water impacted and not impacted by cyanobacteria before and after VUV treatment	natural	4.5-12	CaCO3, Cl	yes	no	HOCl	1	NA	NH42SO4	1	20	8	yes-NA	NA	250–380	10	350–600	10	NA	Raman	NA	PARAFAC	drEEM	0.2.0	non-negativity, split-half analysis	Raman, Rayleigh-NA	yes_ns	fulvic-like	C2	238, 238	408, 436	THMs	trichloromethane, bromodichloromethane, dibromochloromethane, tribromomethane	NA	lin	neg	0.70	0.05	Visentin_2020	2020	CAN
28	surface water	vacuum UV	water impacted and not impacted by cyanobacteria before and after VUV treatment	natural	4.5-12	CaCO3, Cl	yes	no	HOCl	1	NA	NH42SO4	1	20	8	yes-NA	NA	250–380	10	350–600	10	NA	Raman	NA	PARAFAC	drEEM	0.2.0	non-negativity, split-half analysis	Raman, Rayleigh-NA	yes_ns	humic-like	C3	266, 310	400	THMs	trichloromethane, bromodichloromethane, dibromochloromethane, tribromomethane	NA	lin	neg	0.47	0.05	Visentin_2020	2020	CAN
28	surface water	vacuum UV	water impacted and not impacted by cyanobacteria before and after VUV treatment	natural	4.5-12	CaCO3, Cl	yes	no	HOCl	1	NA	NH42SO4	1	20	8	yes-NA	NA	250–380	10	350–600	10	NA	Raman	NA	PARAFAC	drEEM	0.2.0	non-negativity, split-half analysis	Raman, Rayleigh-NA	yes_ns	humic-like	C4	330	412	THMs	trichloromethane, bromodichloromethane, dibromochloromethane, tribromomethane	NA	lin	neg	0.40	0.05	Visentin_2020	2020	CAN
28	surface water	vacuum UV	water impacted and not impacted by cyanobacteria before and after VUV treatment	natural	4.5-12	CaCO3, Cl	yes	no	HOCl	1	NA	NH42SO4	1	20	8	yes-NA	NA	250–380	10	350–600	10	NA	Raman	NA	PARAFAC	drEEM	0.2.0	non-negativity, split-half analysis	Raman, Rayleigh-NA	yes_ns	microbial humic-like	C5	246, 298	372	THMs	trichloromethane, bromodichloromethane, dibromochloromethane, tribromomethane	NA	lin	neg	0.46	0.05	Visentin_2020	2020	CAN
28	surface water	vacuum UV	water impacted and not impacted by cyanobacteria before and after VUV treatment	natural	4.5-12	CaCO3, Cl	yes	no	HOCl	1	NA	NH42SO4	1	20	8	yes-NA	NA	250–380	10	350–600	10	NA	Raman	NA	PARAFAC	drEEM	0.2.0	non-negativity, split-half analysis	Raman, Rayleigh-NA	yes_ns	tryptophan-like	C6	238, 266	336	THMs	trichloromethane, bromodichloromethane, dibromochloromethane, tribromomethane	NA	lin	pos	0.63	0.05	Visentin_2020	2020	CAN
28	surface water	vacuum UV	water impacted and not impacted by cyanobacteria before and after VUV treatment	natural	4.5-12	CaCO3, Cl	yes	no	HOCl	1	NA	NH42SO4	1	20	8	yes-NA	NA	250–380	10	350–600	10	NA	Raman	NA	PARAFAC	drEEM	0.2.0	non-negativity, split-half analysis	Raman, Rayleigh-NA	yes_ns	microbial humic-like	C7	282	356, 408	THMs	trichloromethane, bromodichloromethane, dibromochloromethane, tribromomethane	NA	lin	pos	0.82	0.05	Visentin_2020	2020	CAN
28	surface water	vacuum UV	water impacted and not impacted by cyanobacteria before and after VUV treatment	natural	4.5-12	CaCO3, Cl	yes	no	HOCl	1	NA	NH42SO4	1	20	8	yes-NA	NA	NA	NA	NA	NA	NA	NA	NA	peak intensity	NA	NA	NA	NA	NA	UV	UV	254	NA	THMs	trichloromethane, bromodichloromethane, dibromochloromethane, tribromomethane	NA	lin	pos	0.97	0.05	Visentin_2020	2020	CAN
29	groundwater	no	raw, treated and disinfected water	natural	0.54–7.9	Cl, Br, I, NH4	yes	5710B	HOCl	NA	3–5	Na2S2O3	7	25	7	PO4	dark	240–600	NA	245.2–826.7	NA	NA	Raman	7	PARAFAC	DOMFluor	1.7	non-negativity, split-half analysis	Raman, Rayleigh-Aqualog	Aqualog	humic-like	C1	250, 370	460	HAAs	monochloroacetic acid, dichloroacetic acid, trichloroacetic acid, monobromoacetic acid, dibromoacetic acid	79	lin	pos	0.66	NA	Young_2020	2020	USA
29	groundwater	no	raw, treated and disinfected water	natural	0.54–7.9	Cl, Br, I, NH4	yes	5710B	HOCl	NA	3–5	Na2S2O3	7	25	7	PO4	dark	240–600	NA	245.2–826.7	NA	NA	Raman	7	PARAFAC	DOMFluor	1.7	non-negativity, split-half analysis	Raman, Rayleigh-Aqualog	Aqualog	humic-like	C2	250, 330	400	HAAs	monochloroacetic acid, dichloroacetic acid, trichloroacetic acid, monobromoacetic acid, dibromoacetic acid	79	NA	NA	NA	NA	Young_2020	2020	USA
29	groundwater	no	raw, treated and disinfected water	natural	0.54–7.9	Cl, Br, I, NH4	yes	5710B	HOCl	NA	3–5	Na2S2O3	7	25	7	PO4	dark	240–600	NA	245.2–826.7	NA	NA	Raman	7	PARAFAC	DOMFluor	1.7	non-negativity, split-half analysis	Raman, Rayleigh-Aqualog	Aqualog	humic-like	C3	260, 410	510	HAAs	monochloroacetic acid, dichloroacetic acid, trichloroacetic acid, monobromoacetic acid, dibromoacetic acid	79	NA	NA	NA	NA	Young_2020	2020	USA
29	groundwater	no	raw, treated and disinfected water	natural	0.54–7.9	Cl, Br, I, NH4	yes	5710B	HOCl	NA	3–5	Na2S2O3	7	25	7	PO4	dark	240–600	NA	245.2–826.7	NA	NA	Raman	7	PARAFAC	DOMFluor	1.7	non-negativity, split-half analysis	Raman, Rayleigh-Aqualog	Aqualog	tryptophan-like	C4	245	390	HAAs	monochloroacetic acid, dichloroacetic acid, trichloroacetic acid, monobromoacetic acid, dibromoacetic acid	79	NA	NA	NA	NA	Young_2020	2020	USA
29	groundwater	no	raw, treated and disinfected water	natural	0.54–7.9	Cl, Br, I, NH4	yes	5710B	HOCl	NA	3–5	Na2S2O3	7	25	7	PO4	dark	240–600	NA	245.2–826.7	NA	NA	Raman	7	PARAFAC	DOMFluor	1.7	non-negativity, split-half analysis	Raman, Rayleigh-Aqualog	Aqualog	humic-like	C1	250, 370	460	HAAs	monochloroacetic acid, dichloroacetic acid, trichloroacetic acid, monobromoacetic acid, dibromoacetic acid, tribromoacetic acid, bromochloroacetic acid, bromodichloroacetic acid, dibromochloroacetic acid	79	lin	pos	0.71	NA	Young_2020	2020	USA
29	groundwater	no	raw, treated and disinfected water	natural	0.54–7.9	Cl, Br, I, NH4	yes	5710B	HOCl	NA	3–5	Na2S2O3	7	25	7	PO4	dark	240–600	NA	245.2–826.7	NA	NA	Raman	7	PARAFAC	DOMFluor	1.7	non-negativity, split-half analysis	Raman, Rayleigh-Aqualog	Aqualog	humic-like	C2	250, 330	400	HAAs	monochloroacetic acid, dichloroacetic acid, trichloroacetic acid, monobromoacetic acid, dibromoacetic acid, tribromoacetic acid, bromochloroacetic acid, bromodichloroacetic acid, dibromochloroacetic acid	79	NA	NA	NA	NA	Young_2020	2020	USA
29	groundwater	no	raw, treated and disinfected water	natural	0.54–7.9	Cl, Br, I, NH4	yes	5710B	HOCl	NA	3–5	Na2S2O3	7	25	7	PO4	dark	240–600	NA	245.2–826.7	NA	NA	Raman	7	PARAFAC	DOMFluor	1.7	non-negativity, split-half analysis	Raman, Rayleigh-Aqualog	Aqualog	humic-like	C3	260, 410	510	HAAs	monochloroacetic acid, dichloroacetic acid, trichloroacetic acid, monobromoacetic acid, dibromoacetic acid, tribromoacetic acid, bromochloroacetic acid, bromodichloroacetic acid, dibromochloroacetic acid	79	NA	NA	NA	NA	Young_2020	2020	USA
29	groundwater	no	raw, treated and disinfected water	natural	0.54–7.9	Cl, Br, I, NH4	yes	5710B	HOCl	NA	3–5	Na2S2O3	7	25	7	PO4	dark	240–600	NA	245.2–826.7	NA	NA	Raman	7	PARAFAC	DOMFluor	1.7	non-negativity, split-half analysis	Raman, Rayleigh-Aqualog	Aqualog	tryptophan-like	C4	245	390	HAAs	monochloroacetic acid, dichloroacetic acid, trichloroacetic acid, monobromoacetic acid, dibromoacetic acid, tribromoacetic acid, bromochloroacetic acid, bromodichloroacetic acid, dibromochloroacetic acid	79	NA	NA	NA	NA	Young_2020	2020	USA
29	groundwater	no	raw, treated and disinfected water	natural	0.54–7.9	Cl, Br, I, NH4	yes	5710B	HOCl	NA	3–5	Na2S2O3	7	25	7	PO4	dark	240–600	NA	245.2–826.7	NA	NA	Raman	7	PARAFAC	DOMFluor	1.7	non-negativity, split-half analysis	Raman, Rayleigh-Aqualog	Aqualog	humic-like	C1	250, 370	460	THMs	trichloromethane, bromodichloromethane, dibromochloromethane, tribromomethane	79	lin	pos	0.60	NA	Young_2020	2020	USA
29	groundwater	no	raw, treated and disinfected water	natural	0.54–7.9	Cl, Br, I, NH4	yes	5710B	HOCl	NA	3–5	Na2S2O3	7	25	7	PO4	dark	240–600	NA	245.2–826.7	NA	NA	Raman	7	PARAFAC	DOMFluor	1.7	non-negativity, split-half analysis	Raman, Rayleigh-Aqualog	Aqualog	humic-like	C2	250, 330	400	THMs	trichloromethane, bromodichloromethane, dibromochloromethane, tribromomethane	79	NA	NA	NA	NA	Young_2020	2020	USA
29	groundwater	no	raw, treated and disinfected water	natural	0.54–7.9	Cl, Br, I, NH4	yes	5710B	HOCl	NA	3–5	Na2S2O3	7	25	7	PO4	dark	240–600	NA	245.2–826.7	NA	NA	Raman	7	PARAFAC	DOMFluor	1.7	non-negativity, split-half analysis	Raman, Rayleigh-Aqualog	Aqualog	humic-like	C3	260, 410	510	THMs	trichloromethane, bromodichloromethane, dibromochloromethane, tribromomethane	79	NA	NA	NA	NA	Young_2020	2020	USA
29	groundwater	no	raw, treated and disinfected water	natural	0.54–7.9	Cl, Br, I, NH4	yes	5710B	HOCl	NA	3–5	Na2S2O3	7	25	7	PO4	dark	240–600	NA	245.2–826.7	NA	NA	Raman	7	PARAFAC	DOMFluor	1.7	non-negativity, split-half analysis	Raman, Rayleigh-Aqualog	Aqualog	tryptophan-like	C4	245	390	THMs	trichloromethane, bromodichloromethane, dibromochloromethane, tribromomethane	79	NA	NA	NA	NA	Young_2020	2020	USA
30	synthetic water	no	NA	Suwannee River, algea-Microcystis aeruginosa	5	no	yes	UFC_Summers1996	HOCl	funct_DOC	NA	L-ascorbic acid	1	25	7.4	PO4	dark	NA	NA	NA	NA	NA	NA	NA	peak intensity	NA	NA	NA	NA	NA	UV	SUVA	254	NA	THMs	bromodichloromethane, dibromochloromethane, tribromomethane	72	NA	pos	0.14	0.1	Hua_2021	2021	TWN
30	synthetic water	no	NA	Suwannee River, algea-Microcystis aeruginosa	5	no	yes	UFC_Summers1996	HOCl	funct_DOC	NA	L-ascorbic acid	1	25	7.4	PO4	dark	200–400	10	250–550	2	NA	Raman	NA	PARAFAC	Progmeed	NA	NA	Raman, Rayleigh-NA	Kasparek_2018	unknow	C1	225, 300	420	THMs	bromodichloromethane, dibromochloromethane, tribromomethane	72	NA	pos	0.01	0.1	Hua_2021	2021	TWN
30	synthetic water	no	NA	Suwannee River, algea-Microcystis aeruginosa	5	no	yes	UFC_Summers1996	HOCl	funct_DOC	NA	L-ascorbic acid	1	25	7.4	PO4	dark	200–400	10	250–550	2	NA	Raman	NA	PARAFAC	Progmeed	NA	NA	Raman, Rayleigh-NA	Kasparek_2018	unknow	C2	250, 350	460	THMs	bromodichloromethane, dibromochloromethane, tribromomethane	72	NA	pos	0.02	0.1	Hua_2021	2021	TWN
30	synthetic water	no	NA	Suwannee River, algea-Microcystis aeruginosa	5	no	yes	UFC_Summers1996	HOCl	funct_DOC	NA	L-ascorbic acid	1	25	7.4	PO4	dark	200–400	10	250–550	2	NA	Raman	NA	PARAFAC	Progmeed	NA	NA	Raman, Rayleigh-NA	Kasparek_2018	unknow	C3	210	340	THMs	bromodichloromethane, dibromochloromethane, tribromomethane	72	NA	neg	0.09	0.1	Hua_2021	2021	TWN
30	synthetic water	no	NA	Suwannee River, algea-Microcystis aeruginosa	5	no	yes	UFC_Summers1996	HOCl	funct_DOC	NA	L-ascorbic acid	1	25	7.4	PO4	dark	200–400	10	250–550	2	NA	Raman	NA	PARAFAC	Progmeed	NA	NA	Raman, Rayleigh-NA	Kasparek_2018	multi-comp	DeltaC1	NA	NA	THMs	bromodichloromethane, dibromochloromethane, tribromomethane	72	NA	neg	0.52	0.01	Hua_2021	2021	TWN
30	synthetic water	no	NA	Suwannee River, algea-Microcystis aeruginosa	5	no	yes	UFC_Summers1996	HOCl	funct_DOC	NA	L-ascorbic acid	1	25	7.4	PO4	dark	200–400	10	250–550	2	NA	Raman	NA	PARAFAC	Progmeed	NA	NA	Raman, Rayleigh-NA	Kasparek_2018	multi-comp	DeltaC2	NA	NA	THMs	bromodichloromethane, dibromochloromethane, tribromomethane	72	NA	neg	0.47	0.01	Hua_2021	2021	TWN
30	synthetic water	no	NA	Suwannee River, algea-Microcystis aeruginosa	5	no	yes	UFC_Summers1996	HOCl	funct_DOC	NA	L-ascorbic acid	1	25	7.4	PO4	dark	200–400	10	250–550	2	NA	Raman	NA	PARAFAC	Progmeed	NA	NA	Raman, Rayleigh-NA	Kasparek_2018	parafac-index	DeltaBr/DeltaC1	NA	NA	THMs	bromodichloromethane, dibromochloromethane, tribromomethane	72	NA	pos	0.11	0.1	Hua_2021	2021	TWN
30	synthetic water	no	NA	Suwannee River, algea-Microcystis aeruginosa	5	no	yes	UFC_Summers1996	HOCl	funct_DOC	NA	L-ascorbic acid	1	25	7.4	PO4	dark	200–400	10	250–550	2	NA	Raman	NA	PARAFAC	Progmeed	NA	NA	Raman, Rayleigh-NA	Kasparek_2018	parafac-index	DeltaBr/DetaC2	NA	NA	THMs	bromodichloromethane, dibromochloromethane, tribromomethane	72	NA	neg	0.86	0.01	Hua_2021	2021	TWN
30	synthetic water	no	NA	Suwannee River, algea-Microcystis aeruginosa	5	no	yes	UFC_Summers1996	HOCl	funct_DOC	NA	L-ascorbic acid	1	25	7.4	PO4	dark	NA	NA	NA	NA	NA	NA	NA	peak intensity	NA	NA	NA	NA	NA	UV	SUVA	254	NA	HANs	bromochloroacetonitrile, dibromoacetonitrile	72	NA	neg	0.42	0.01	Hua_2021	2021	TWN
30	synthetic water	no	NA	Suwannee River, algea-Microcystis aeruginosa	5	no	yes	UFC_Summers1996	HOCl	funct_DOC	NA	L-ascorbic acid	1	25	7.4	PO4	dark	200–400	10	250–550	2	NA	Raman	NA	PARAFAC	Progmeed	NA	NA	Raman, Rayleigh-NA	Kasparek_2018	unknow	C1	225, 300	420	HANs	bromochloroacetonitrile, dibromoacetonitrile	72	NA	neg	0.52	0.01	Hua_2021	2021	TWN
30	synthetic water	no	NA	Suwannee River, algea-Microcystis aeruginosa	5	no	yes	UFC_Summers1996	HOCl	funct_DOC	NA	L-ascorbic acid	1	25	7.4	PO4	dark	200–400	10	250–550	2	NA	Raman	NA	PARAFAC	Progmeed	NA	NA	Raman, Rayleigh-NA	Kasparek_2018	unknow	C2	250, 350	460	HANs	bromochloroacetonitrile, dibromoacetonitrile	72	NA	neg	0.50	0.01	Hua_2021	2021	TWN
30	synthetic water	no	NA	Suwannee River, algea-Microcystis aeruginosa	5	no	yes	UFC_Summers1996	HOCl	funct_DOC	NA	L-ascorbic acid	1	25	7.4	PO4	dark	200–400	10	250–550	2	NA	Raman	NA	PARAFAC	Progmeed	NA	NA	Raman, Rayleigh-NA	Kasparek_2018	unknow	C3	210	340	HANs	bromochloroacetonitrile, dibromoacetonitrile	72	NA	neg	0.25	0.1	Hua_2021	2021	TWN
30	synthetic water	no	NA	Suwannee River, algea-Microcystis aeruginosa	5	no	yes	UFC_Summers1996	HOCl	funct_DOC	NA	L-ascorbic acid	1	25	7.4	PO4	dark	200–400	10	250–550	2	NA	Raman	NA	PARAFAC	Progmeed	NA	NA	Raman, Rayleigh-NA	Kasparek_2018	multi-comp	DeltaC1	NA	NA	HANs	bromochloroacetonitrile, dibromoacetonitrile	72	NA	neg	0.43	0.01	Hua_2021	2021	TWN
30	synthetic water	no	NA	Suwannee River, algea-Microcystis aeruginosa	5	no	yes	UFC_Summers1996	HOCl	funct_DOC	NA	L-ascorbic acid	1	25	7.4	PO4	dark	200–400	10	250–550	2	NA	Raman	NA	PARAFAC	Progmeed	NA	NA	Raman, Rayleigh-NA	Kasparek_2018	multi-comp	DeltaC2	NA	NA	HANs	bromochloroacetonitrile, dibromoacetonitrile	72	NA	neg	0.41	0.01	Hua_2021	2021	TWN
30	synthetic water	no	NA	Suwannee River, algea-Microcystis aeruginosa	5	no	yes	UFC_Summers1996	HOCl	funct_DOC	NA	L-ascorbic acid	1	25	7.4	PO4	dark	200–400	10	250–550	2	NA	Raman	NA	PARAFAC	Progmeed	NA	NA	Raman, Rayleigh-NA	Kasparek_2018	parafac-index	DeltaBr/DeltaC1	NA	NA	HANs	bromochloroacetonitrile, dibromoacetonitrile	72	NA	pos	0.40	0.01	Hua_2021	2021	TWN
30	synthetic water	no	NA	Suwannee River, algea-Microcystis aeruginosa	5	no	yes	UFC_Summers1996	HOCl	funct_DOC	NA	L-ascorbic acid	1	25	7.4	PO4	dark	200–400	10	250–550	2	NA	Raman	NA	PARAFAC	Progmeed	NA	NA	Raman, Rayleigh-NA	Kasparek_2018	parafac-index	DeltaBr/DetaC2	NA	NA	HANs	bromochloroacetonitrile, dibromoacetonitrile	72	NA	neg	0.50	0.01	Hua_2021	2021	TWN
30	synthetic water	no	NA	Suwannee River, algea-Microcystis aeruginosa	5	no	yes	UFC_Summers1996	HOCl	funct_DOC	NA	L-ascorbic acid	1	25	7.4	PO4	dark	NA	NA	NA	NA	NA	NA	NA	NA	NA	NA	NA	NA	NA	NA	NA	NA	NA	HAMs	dichloroacetamide, trichloroacetamide	72	NA	NA	NA	NA	Hua_2021	2021	TWN
30	synthetic water	no	NA	Suwannee River, algea-Microcystis aeruginosa	5	no	yes	UFC_Summers1996	HOCl	funct_DOC	NA	L-ascorbic acid	1	25	7.4	PO4	dark	NA	NA	NA	NA	NA	NA	NA	NA	NA	NA	NA	NA	NA	NA	NA	NA	NA	HANs	dichloroacetonitrile	72	NA	NA	NA	NA	Hua_2021	2021	TWN
30	synthetic water	no	NA	Suwannee River, algea-Microcystis aeruginosa	5	no	yes	UFC_Summers1996	HOCl	funct_DOC	NA	L-ascorbic acid	1	25	7.4	PO4	dark	NA	NA	NA	NA	NA	NA	NA	peak intensity	NA	NA	NA	NA	NA	UV	SUVA	254	NA	HAAs	bromodichloroacetic acid, bromochloroacetic acid, dibromochloroacetic acid, monobromoacetic acid, dibromoacetic acid, tribromoacetic acid	72	NA	pos	0.29	0.05	Hua_2021	2021	TWN
30	synthetic water	no	NA	Suwannee River, algea-Microcystis aeruginosa	5	no	yes	UFC_Summers1996	HOCl	funct_DOC	NA	L-ascorbic acid	1	25	7.4	PO4	dark	200–400	10	250–550	2	NA	Raman	NA	PARAFAC	Progmeed	NA	NA	Raman, Rayleigh-NA	Kasparek_2018	unknow	C1	225, 300	420	HAAs	bromodichloroacetic acid, bromochloroacetic acid, dibromochloroacetic acid, monobromoacetic acid, dibromoacetic acid, tribromoacetic acid	72	NA	pos	0.16	0.1	Hua_2021	2021	TWN
30	synthetic water	no	NA	Suwannee River, algea-Microcystis aeruginosa	5	no	yes	UFC_Summers1996	HOCl	funct_DOC	NA	L-ascorbic acid	1	25	7.4	PO4	dark	200–400	10	250–550	2	NA	Raman	NA	PARAFAC	Progmeed	NA	NA	Raman, Rayleigh-NA	Kasparek_2018	unknow	C2	250, 350	460	HAAs	bromodichloroacetic acid, bromochloroacetic acid, dibromochloroacetic acid, monobromoacetic acid, dibromoacetic acid, tribromoacetic acid	72	NA	pos	0.15	0.1	Hua_2021	2021	TWN
30	synthetic water	no	NA	Suwannee River, algea-Microcystis aeruginosa	5	no	yes	UFC_Summers1996	HOCl	funct_DOC	NA	L-ascorbic acid	1	25	7.4	PO4	dark	200–400	10	250–550	2	NA	Raman	NA	PARAFAC	Progmeed	NA	NA	Raman, Rayleigh-NA	Kasparek_2018	unknow	C3	210	340	HAAs	bromodichloroacetic acid, bromochloroacetic acid, dibromochloroacetic acid, monobromoacetic acid, dibromoacetic acid, tribromoacetic acid	72	NA	pos	0.04	0.1	Hua_2021	2021	TWN
30	synthetic water	no	NA	Suwannee River, algea-Microcystis aeruginosa	5	no	yes	UFC_Summers1996	HOCl	funct_DOC	NA	L-ascorbic acid	1	25	7.4	PO4	dark	200–400	10	250–550	2	NA	Raman	NA	PARAFAC	Progmeed	NA	NA	Raman, Rayleigh-NA	Kasparek_2018	multi-comp	DeltaC1	NA	NA	HAAs	bromodichloroacetic acid, bromochloroacetic acid, dibromochloroacetic acid, monobromoacetic acid, dibromoacetic acid, tribromoacetic acid	72	NA	neg	0.42	0.01	Hua_2021	2021	TWN
30	synthetic water	no	NA	Suwannee River, algea-Microcystis aeruginosa	5	no	yes	UFC_Summers1996	HOCl	funct_DOC	NA	L-ascorbic acid	1	25	7.4	PO4	dark	200–400	10	250–550	2	NA	Raman	NA	PARAFAC	Progmeed	NA	NA	Raman, Rayleigh-NA	Kasparek_2018	multi-comp	DeltaC2	NA	NA	HAAs	bromodichloroacetic acid, bromochloroacetic acid, dibromochloroacetic acid, monobromoacetic acid, dibromoacetic acid, tribromoacetic acid	72	NA	neg	0.40	0.01	Hua_2021	2021	TWN
30	synthetic water	no	NA	Suwannee River, algea-Microcystis aeruginosa	5	no	yes	UFC_Summers1996	HOCl	funct_DOC	NA	L-ascorbic acid	1	25	7.4	PO4	dark	200–400	10	250–550	2	NA	Raman	NA	PARAFAC	Progmeed	NA	NA	Raman, Rayleigh-NA	Kasparek_2018	parafac-index	DeltaBr/DeltaC1	NA	NA	HAAs	bromodichloroacetic acid, bromochloroacetic acid, dibromochloroacetic acid, monobromoacetic acid, dibromoacetic acid, tribromoacetic acid	72	NA	pos	0.01	0.1	Hua_2021	2021	TWN
30	synthetic water	no	NA	Suwannee River, algea-Microcystis aeruginosa	5	no	yes	UFC_Summers1996	HOCl	funct_DOC	NA	L-ascorbic acid	1	25	7.4	PO4	dark	200–400	10	250–550	2	NA	Raman	NA	PARAFAC	Progmeed	NA	NA	Raman, Rayleigh-NA	Kasparek_2018	parafac-index	DeltaBr/DetaC2	NA	NA	HAAs	bromodichloroacetic acid, bromochloroacetic acid, dibromochloroacetic acid, monobromoacetic acid, dibromoacetic acid, tribromoacetic acid	72	NA	neg	0.83	0.01	Hua_2021	2021	TWN
30	synthetic water	no	NA	Suwannee River, algea-Microcystis aeruginosa	5	no	yes	UFC_Summers1996	HOCl	funct_DOC	NA	L-ascorbic acid	1	25	7.4	PO4	dark	NA	NA	NA	NA	NA	NA	NA	peak intensity	NA	NA	NA	NA	NA	UV	SUVA	254	NA	Br-DBPs	monobromoacetic acid, bromochloroacetic acid, bromodichloroacetic acid, dibromochloroacetic acid, dibromoacetic acid, tribromoacetic acid, bromodichloromethane, dibromochloromethane, tribromomethane, dibromoacetonitrile, bromochloroacetonitrile	72	NA	pos	0.161	0.1	Hua_2021	2021	TWN
30	synthetic water	no	NA	Suwannee River, algea-Microcystis aeruginosa	5	no	yes	UFC_Summers1996	HOCl	funct_DOC	NA	L-ascorbic acid	1	25	7.4	PO4	dark	200–400	10	250–550	2	NA	Raman	NA	PARAFAC	Progmeed	NA	NA	Raman, Rayleigh-NA	Kasparek_2018	unknow	C1	225, 300	420	Br-DBPs	monobromoacetic acid, bromochloroacetic acid, bromodichloroacetic acid, dibromochloroacetic acid, dibromoacetic acid, tribromoacetic acid, bromodichloromethane, dibromochloromethane, tribromomethane, dibromoacetonitrile, bromochloroacetonitrile	72	NA	pos	0.02	0.1	Hua_2021	2021	TWN
30	synthetic water	no	NA	Suwannee River, algea-Microcystis aeruginosa	5	no	yes	UFC_Summers1996	HOCl	funct_DOC	NA	L-ascorbic acid	1	25	7.4	PO4	dark	200–400	10	250–550	2	NA	Raman	NA	PARAFAC	Progmeed	NA	NA	Raman, Rayleigh-NA	Kasparek_2018	unknow	C2	250, 350	460	Br-DBPs	monobromoacetic acid, bromochloroacetic acid, bromodichloroacetic acid, dibromochloroacetic acid, dibromoacetic acid, tribromoacetic acid, bromodichloromethane, dibromochloromethane, tribromomethane, dibromoacetonitrile, bromochloroacetonitrile	72	NA	pos	0.02	0.1	Hua_2021	2021	TWN
30	synthetic water	no	NA	Suwannee River, algea-Microcystis aeruginosa	5	no	yes	UFC_Summers1996	HOCl	funct_DOC	NA	L-ascorbic acid	1	25	7.4	PO4	dark	200–400	10	250–550	2	NA	Raman	NA	PARAFAC	Progmeed	NA	NA	Raman, Rayleigh-NA	Kasparek_2018	unknow	C3	210	340	Br-DBPs	monobromoacetic acid, bromochloroacetic acid, bromodichloroacetic acid, dibromochloroacetic acid, dibromoacetic acid, tribromoacetic acid, bromodichloromethane, dibromochloromethane, tribromomethane, dibromoacetonitrile, bromochloroacetonitrile	72	NA	pos	0.02	0.1	Hua_2021	2021	TWN
30	synthetic water	no	NA	Suwannee River, algea-Microcystis aeruginosa	5	no	yes	UFC_Summers1996	HOCl	funct_DOC	NA	L-ascorbic acid	1	25	7.4	PO4	dark	200–400	10	250–550	2	NA	Raman	NA	PARAFAC	Progmeed	NA	NA	Raman, Rayleigh-NA	Kasparek_2018	multi-comp	DeltaC1	NA	NA	Br-DBPs	monobromoacetic acid, bromochloroacetic acid, bromodichloroacetic acid, dibromochloroacetic acid, dibromoacetic acid, tribromoacetic acid, bromodichloromethane, dibromochloromethane, tribromomethane, dibromoacetonitrile, bromochloroacetonitrile	72	NA	neg	0.45	0.01	Hua_2021	2021	TWN
30	synthetic water	no	NA	Suwannee River, algea-Microcystis aeruginosa	5	no	yes	UFC_Summers1996	HOCl	funct_DOC	NA	L-ascorbic acid	1	25	7.4	PO4	dark	200–400	10	250–550	2	NA	Raman	NA	PARAFAC	Progmeed	NA	NA	Raman, Rayleigh-NA	Kasparek_2018	multi-comp	DeltaC2	NA	NA	Br-DBPs	monobromoacetic acid, bromochloroacetic acid, bromodichloroacetic acid, dibromochloroacetic acid, dibromoacetic acid, tribromoacetic acid, bromodichloromethane, dibromochloromethane, tribromomethane, dibromoacetonitrile, bromochloroacetonitrile	72	NA	neg	0.42	0.01	Hua_2021	2021	TWN
30	synthetic water	no	NA	Suwannee River, algea-Microcystis aeruginosa	5	no	yes	UFC_Summers1996	HOCl	funct_DOC	NA	L-ascorbic acid	1	25	7.4	PO4	dark	200–400	10	250–550	2	NA	Raman	NA	PARAFAC	Progmeed	NA	NA	Raman, Rayleigh-NA	Kasparek_2018	parafac-index	DeltaBr/DeltaC1	NA	NA	Br-DBPs	monobromoacetic acid, bromochloroacetic acid, bromodichloroacetic acid, dibromochloroacetic acid, dibromoacetic acid, tribromoacetic acid, bromodichloromethane, dibromochloromethane, tribromomethane, dibromoacetonitrile, bromochloroacetonitrile	72	NA	pos	0.08	0.1	Hua_2021	2021	TWN
30	synthetic water	no	NA	Suwannee River, algea-Microcystis aeruginosa	5	no	yes	UFC_Summers1996	HOCl	funct_DOC	NA	L-ascorbic acid	1	25	7.4	PO4	dark	200–400	10	250–550	2	NA	Raman	NA	PARAFAC	Progmeed	NA	NA	Raman, Rayleigh-NA	Kasparek_2018	parafac-index	DeltaBr/DetaC2	NA	NA	Br-DBPs	monobromoacetic acid, bromochloroacetic acid, bromodichloroacetic acid, dibromochloroacetic acid, dibromoacetic acid, tribromoacetic acid, bromodichloromethane, dibromochloromethane, tribromomethane, dibromoacetonitrile, bromochloroacetonitrile	72	NA	neg	0.83	0.01	Hua_2021	2021	TWN
30	synthetic water	no	NA	Suwannee River, algea-Microcystis aeruginosa	5	no	yes	UFC_Summers1996	HOCl	funct_DOC	NA	L-ascorbic acid	1	25	7.4	PO4	dark	NA	NA	NA	NA	NA	NA	NA	NA	NA	NA	NA	NA	NA	NA	NA	NA	NA	HAAs	monochloroacetic acid, dichloroacetic acid, trichloroacetic acid	72	NA	NA	NA	NA	Hua_2021	2021	TWN
30	synthetic water	no	NA	Suwannee River, algea-Microcystis aeruginosa	5	no	yes	UFC_Summers1996	HOCl	funct_DOC	NA	L-ascorbic acid	1	25	7.4	PO4	dark	NA	NA	NA	NA	NA	NA	NA	NA	NA	NA	NA	NA	NA	NA	NA	NA	NA	THMs	trichloromethane	72	NA	NA	NA	NA	Hua_2021	2021	TWN
31	surface water	coagulation effluent, sand filtration effluent	treated water	natural	3.7-4.5	Br	yes	UFC_Summers1996	HOCl	NA	1	NA	1	20	8	borate	dark	NA	NA	NA	NA	NA	NA	NA	peak intensity	NA	NA	NA	NA	NA	UV	UV	254	NA	THMs	bromodichloromethane	216	lin	pos	0.26	0.05	Jutaporn_2021	2021	THA
31	surface water	coagulation effluent, sand filtration effluent	treated water	natural	3.7-4.5	Br	yes	UFC_Summers1996	HOCl	NA	1	NA	1	20	8	borate	dark	200-500	5	250-550	1	NA	Raman	NA	PARAFAC	DOMFluor	NA	split-half analysis	NA	Kothawala_2013	microbial humic-like	C1	315	414	THMs	bromodichloromethane	216	lin	pos	0.06	0.1	Jutaporn_2021	2021	THA
31	surface water	coagulation effluent, sand filtration effluent	treated water	natural	3.7-4.5	Br	yes	UFC_Summers1996	HOCl	NA	1	NA	1	20	8	borate	dark	200-500	5	250-550	1	NA	Raman	NA	PARAFAC	DOMFluor	NA	split-half analysis	NA	Kothawala_2013	humic-like	C2	275, 410	498	THMs	bromodichloromethane	216	lin	pos	0.06	0.1	Jutaporn_2021	2021	THA
31	surface water	coagulation effluent, sand filtration effluent	treated water	natural	3.7-4.5	Br	yes	UFC_Summers1996	HOCl	NA	1	NA	1	20	8	borate	dark	200-500	5	250-550	1	NA	Raman	NA	PARAFAC	DOMFluor	NA	split-half analysis	NA	Kothawala_2013	quinone-like	C3	270, 370	434	THMs	bromodichloromethane	216	lin	pos	0.01	0.1	Jutaporn_2021	2021	THA
31	surface water	coagulation effluent, sand filtration effluent	treated water	natural	3.7-4.5	Br	yes	UFC_Summers1996	HOCl	NA	1	NA	1	20	8	borate	dark	200-500	5	250-550	1	NA	Raman	NA	PARAFAC	DOMFluor	NA	split-half analysis	NA	Kothawala_2013	tryptophan-like	C4	285	348	THMs	bromodichloromethane	216	lin	neg	0.03	0.1	Jutaporn_2021	2021	THA
31	surface water	coagulation effluent, sand filtration effluent	treated water	natural	3.7-4.5	Br	yes	UFC_Summers1996	HOCl	NA	1	NA	1	20	8	borate	dark	NA	NA	NA	NA	NA	NA	NA	peak intensity	NA	NA	NA	NA	NA	UV	UV	254	NA	THMs	dibromochloromethane	216	lin	pos	0.15	0.05	Jutaporn_2021	2021	THA
31	surface water	coagulation effluent, sand filtration effluent	treated water	natural	3.7-4.5	Br	yes	UFC_Summers1996	HOCl	NA	1	NA	1	20	8	borate	dark	200-500	5	250-550	1	NA	Raman	NA	PARAFAC	DOMFluor	NA	split-half analysis	NA	Kothawala_2013	microbial humic-like	C1	315	414	THMs	dibromochloromethane	216	lin	pos	0.18	0.05	Jutaporn_2021	2021	THA
31	surface water	coagulation effluent, sand filtration effluent	treated water	natural	3.7-4.5	Br	yes	UFC_Summers1996	HOCl	NA	1	NA	1	20	8	borate	dark	200-500	5	250-550	1	NA	Raman	NA	PARAFAC	DOMFluor	NA	split-half analysis	NA	Kothawala_2013	humic-like	C2	275, 410	498	THMs	dibromochloromethane	216	lin	pos	0.04	0.1	Jutaporn_2021	2021	THA
31	surface water	coagulation effluent, sand filtration effluent	treated water	natural	3.7-4.5	Br	yes	UFC_Summers1996	HOCl	NA	1	NA	1	20	8	borate	dark	200-500	5	250-550	1	NA	Raman	NA	PARAFAC	DOMFluor	NA	split-half analysis	NA	Kothawala_2013	quinone-like	C3	270, 370	434	THMs	dibromochloromethane	216	lin	pos	0.03	0.1	Jutaporn_2021	2021	THA
31	surface water	coagulation effluent, sand filtration effluent	treated water	natural	3.7-4.5	Br	yes	UFC_Summers1996	HOCl	NA	1	NA	1	20	8	borate	dark	200-500	5	250-550	1	NA	Raman	NA	PARAFAC	DOMFluor	NA	split-half analysis	NA	Kothawala_2013	tryptophan-like	C4	285	348	THMs	dibromochloromethane	216	lin	pos	0.03	0.1	Jutaporn_2021	2021	THA
31	surface water	coagulation effluent, sand filtration effluent	treated water	natural	3.7-4.5	Br	yes	UFC_Summers1996	HOCl	NA	1	NA	1	20	8	borate	dark	NA	NA	NA	NA	NA	NA	NA	peak intensity	NA	NA	NA	NA	NA	UV	UV	254	NA	THMs	tribromomethane	216	lin	pos	0.03	0.1	Jutaporn_2021	2021	THA
31	surface water	coagulation effluent, sand filtration effluent	treated water	natural	3.7-4.5	Br	yes	UFC_Summers1996	HOCl	NA	1	NA	1	20	8	borate	dark	200-500	5	250-550	1	NA	Raman	NA	PARAFAC	DOMFluor	NA	split-half analysis	NA	Kothawala_2013	microbial humic-like	C1	315	414	THMs	tribromomethane	216	lin	neg	0.00	0.1	Jutaporn_2021	2021	THA
31	surface water	coagulation effluent, sand filtration effluent	treated water	natural	3.7-4.5	Br	yes	UFC_Summers1996	HOCl	NA	1	NA	1	20	8	borate	dark	200-500	5	250-550	1	NA	Raman	NA	PARAFAC	DOMFluor	NA	split-half analysis	NA	Kothawala_2013	humic-like	C2	275, 410	498	THMs	tribromomethane	216	lin	neg	0.02	0.1	Jutaporn_2021	2021	THA
31	surface water	coagulation effluent, sand filtration effluent	treated water	natural	3.7-4.5	Br	yes	UFC_Summers1996	HOCl	NA	1	NA	1	20	8	borate	dark	200-500	5	250-550	1	NA	Raman	NA	PARAFAC	DOMFluor	NA	split-half analysis	NA	Kothawala_2013	quinone-like	C3	270, 370	434	THMs	tribromomethane	216	lin	neg	0.05	0.1	Jutaporn_2021	2021	THA
31	surface water	coagulation effluent, sand filtration effluent	treated water	natural	3.7-4.5	Br	yes	UFC_Summers1996	HOCl	NA	1	NA	1	20	8	borate	dark	200-500	5	250-550	1	NA	Raman	NA	PARAFAC	DOMFluor	NA	split-half analysis	NA	Kothawala_2013	tryptophan-like	C4	285	348	THMs	tribromomethane	216	lin	neg	0.04	0.1	Jutaporn_2021	2021	THA
31	surface water	coagulation effluent, sand filtration effluent	treated water	natural	3.7-4.5	Br	yes	UFC_Summers1996	HOCl	NA	1	NA	1	20	8	borate	dark	NA	NA	NA	NA	NA	NA	NA	peak intensity	NA	NA	NA	NA	NA	UV	UV	254	NA	THMs	trichloromethane	216	lin	pos	0.40	0.05	Jutaporn_2021	2021	THA
31	surface water	coagulation effluent, sand filtration effluent	treated water	natural	3.7-4.5	Br	yes	UFC_Summers1996	HOCl	NA	1	NA	1	20	8	borate	dark	200-500	5	250-550	1	NA	Raman	NA	PARAFAC	DOMFluor	NA	split-half analysis	NA	Kothawala_2013	microbial humic-like	C1	315	414	THMs	trichloromethane	216	lin	pos	0.69	0.05	Jutaporn_2021	2021	THA
31	surface water	coagulation effluent, sand filtration effluent	treated water	natural	3.7-4.5	Br	yes	UFC_Summers1996	HOCl	NA	1	NA	1	20	8	borate	dark	200-500	5	250-550	1	NA	Raman	NA	PARAFAC	DOMFluor	NA	split-half analysis	NA	Kothawala_2013	humic-like	C2	275, 410	498	THMs	trichloromethane	216	lin	pos	0.62	0.05	Jutaporn_2021	2021	THA
31	surface water	coagulation effluent, sand filtration effluent	treated water	natural	3.7-4.5	Br	yes	UFC_Summers1996	HOCl	NA	1	NA	1	20	8	borate	dark	200-500	5	250-550	1	NA	Raman	NA	PARAFAC	DOMFluor	NA	split-half analysis	NA	Kothawala_2013	quinone-like	C3	270, 370	434	THMs	trichloromethane	216	lin	pos	0.56	0.05	Jutaporn_2021	2021	THA
31	surface water	coagulation effluent, sand filtration effluent	treated water	natural	3.7-4.5	Br	yes	UFC_Summers1996	HOCl	NA	1	NA	1	20	8	borate	dark	200-500	5	250-550	1	NA	Raman	NA	PARAFAC	DOMFluor	NA	split-half analysis	NA	Kothawala_2013	tryptophan-like	C4	285	348	THMs	trichloromethane	216	lin	pos	0.16	0.05	Jutaporn_2021	2021	THA
31	surface water	coagulation effluent, sand filtration effluent	treated water	natural	3.7-4.5	Br	yes	UFC_Summers1996	HOCl	NA	1	NA	1	20	8	borate	dark	NA	NA	NA	NA	NA	NA	NA	peak intensity	NA	NA	NA	NA	NA	UV	UV	254	NA	THMs	trichloromethane, bromodichloromethane, dibromochloromethane, tribromomethane	216	lin	pos	0.53	0.05	Jutaporn_2021	2021	THA
31	surface water	coagulation effluent, sand filtration effluent	treated water	natural	3.7-4.5	Br	yes	UFC_Summers1996	HOCl	NA	1	NA	1	20	8	borate	dark	200-500	5	250-550	1	NA	Raman	NA	PARAFAC	DOMFluor	NA	split-half analysis	NA	Kothawala_2013	microbial humic-like	C1	315	414	THMs	trichloromethane, bromodichloromethane, dibromochloromethane, tribromomethane	216	lin	pos	0.66	0.05	Jutaporn_2021	2021	THA
31	surface water	coagulation effluent, sand filtration effluent	treated water	natural	3.7-4.5	Br	yes	UFC_Summers1996	HOCl	NA	1	NA	1	20	8	borate	dark	200-500	5	250-550	1	NA	Raman	NA	PARAFAC	DOMFluor	NA	split-half analysis	NA	Kothawala_2013	humic-like	C2	275, 410	498	THMs	trichloromethane, bromodichloromethane, dibromochloromethane, tribromomethane	216	lin	pos	0.55	0.05	Jutaporn_2021	2021	THA
31	surface water	coagulation effluent, sand filtration effluent	treated water	natural	3.7-4.5	Br	yes	UFC_Summers1996	HOCl	NA	1	NA	1	20	8	borate	dark	200-500	5	250-550	1	NA	Raman	NA	PARAFAC	DOMFluor	NA	split-half analysis	NA	Kothawala_2013	quinone-like	C3	270, 370	434	THMs	trichloromethane, bromodichloromethane, dibromochloromethane, tribromomethane	216	lin	pos	0.40	0.05	Jutaporn_2021	2021	THA
31	surface water	coagulation effluent, sand filtration effluent	treated water	natural	3.7-4.5	Br	yes	UFC_Summers1996	HOCl	NA	1	NA	1	20	8	borate	dark	200-500	5	250-550	1	NA	Raman	NA	PARAFAC	DOMFluor	NA	split-half analysis	NA	Kothawala_2013	tryptophan-like	C4	285	348	THMs	trichloromethane, bromodichloromethane, dibromochloromethane, tribromomethane	216	lin	pos	0.11	0.1	Jutaporn_2021	2021	THA
32	groundwater	Ozone-ClO2 desinfection	groundwater, distribution network, fire hydrante	natural	0-3.8	complet anion/cation, Br	no	NA	ClO2	NA	NA	NH4Cl	NA	NA	7-8	no	NA	240-600	5	246.62-829.14	5	NA	Raman	NA	PARAFAC	SOLO	NA	NA	Raman-NA	yes_ns	tryptophan-like	C3	245	306	THMs	bromodichloromethane	47	NA	pos	0.09	0.1	Kurajica_2021	2021	HRV
32	groundwater	Ozone-ClO2 desinfection	groundwater, distribution network, fire hydrante	natural	0-3.8	complet anion/cation, Br	no	NA	ClO2	NA	NA	NH4Cl	NA	NA	7-8	no	NA	240-600	5	246.62-829.14	5	NA	Raman	NA	PARAFAC	SOLO	NA	NA	Raman-NA	yes_ns	humic-like	C1	245	443	THMs	bromodichloromethane	47	NA	neg	0.1156	0.05	Kurajica_2021	2021	HRV
32	groundwater	Ozone-ClO2 desinfection	groundwater, distribution network, fire hydrante	natural	0-3.8	complet anion/cation, Br	no	NA	ClO2	NA	NA	NH4Cl	NA	NA	7-8	no	NA	240-600	5	246.62-829.14	5	NA	Raman	NA	PARAFAC	SOLO	NA	NA	Raman-NA	yes_ns	tyrosine-like	C2	240	306	THMs	bromodichloromethane	47	NA	pos	0.0729	0.1	Kurajica_2021	2021	HRV
32	groundwater	Ozone-ClO2 desinfection	groundwater, distribution network, fire hydrante	natural	0-3.8	complet anion/cation, Br	no	NA	ClO2	NA	NA	NH4Cl	NA	NA	7-8	no	NA	240-600	5	246.62-829.14	5	NA	Raman	NA	PARAFAC	SOLO	NA	NA	Raman-NA	yes_ns	tryptophan-like	C3	245	306	HAAs	dibromoacetic acid	47	NA	pos	0.1156	0.05	Kurajica_2021	2021	HRV
32	groundwater	Ozone-ClO2 desinfection	groundwater, distribution network, fire hydrante	natural	0-3.8	complet anion/cation, Br	no	NA	ClO2	NA	NA	NH4Cl	NA	NA	7-8	no	NA	240-600	5	246.62-829.14	5	NA	Raman	NA	PARAFAC	SOLO	NA	NA	Raman-NA	yes_ns	humic-like	C1	245	443	HAAs	dibromoacetic acid	47	NA	neg	0.0529	0.1	Kurajica_2021	2021	HRV
32	groundwater	Ozone-ClO2 desinfection	groundwater, distribution network, fire hydrante	natural	0-3.8	complet anion/cation, Br	no	NA	ClO2	NA	NA	NH4Cl	NA	NA	7-8	no	NA	240-600	5	246.62-829.14	5	NA	Raman	NA	PARAFAC	SOLO	NA	NA	Raman-NA	yes_ns	tyrosine-like	C2	240	306	HAAs	dibromoacetic acid	47	NA	pos	0.1681	0.05	Kurajica_2021	2021	HRV
32	groundwater	Ozone-ClO2 desinfection	groundwater, distribution network, fire hydrante	natural	0-3.8	complet anion/cation, Br	no	NA	ClO2	NA	NA	NH4Cl	NA	NA	7-8	no	NA	240-600	5	246.62-829.14	5	NA	Raman	NA	PARAFAC	SOLO	NA	NA	Raman-NA	yes_ns	tryptophan-like	C3	245	306	THMs	dibromochloromethane	47	NA	pos	0.1521	0.05	Kurajica_2021	2021	HRV
32	groundwater	Ozone-ClO2 desinfection	groundwater, distribution network, fire hydrante	natural	0-3.8	complet anion/cation, Br	no	NA	ClO2	NA	NA	NH4Cl	NA	NA	7-8	no	NA	240-600	5	246.62-829.14	5	NA	Raman	NA	PARAFAC	SOLO	NA	NA	Raman-NA	yes_ns	humic-like	C1	245	443	THMs	dibromochloromethane	47	NA	neg	0.04	0.1	Kurajica_2021	2021	HRV
32	groundwater	Ozone-ClO2 desinfection	groundwater, distribution network, fire hydrante	natural	0-3.8	complet anion/cation, Br	no	NA	ClO2	NA	NA	NH4Cl	NA	NA	7-8	no	NA	240-600	5	246.62-829.14	5	NA	Raman	NA	PARAFAC	SOLO	NA	NA	Raman-NA	yes_ns	tyrosine-like	C2	240	306	THMs	dibromochloromethane	47	NA	pos	0.01	0.1	Kurajica_2021	2021	HRV
32	groundwater	Ozone-ClO2 desinfection	groundwater, distribution network, fire hydrante	natural	0-3.8	complet anion/cation, Br	no	NA	ClO2	NA	NA	NH4Cl	NA	NA	7-8	no	NA	240-600	5	246.62-829.14	5	NA	Raman	NA	PARAFAC	SOLO	NA	NA	Raman-NA	yes_ns	tryptophan-like	C3	245	306	HAAs	dichloroacetic acid	47	NA	pos	0.0676	0.1	Kurajica_2021	2021	HRV
32	groundwater	Ozone-ClO2 desinfection	groundwater, distribution network, fire hydrante	natural	0-3.8	complet anion/cation, Br	no	NA	ClO2	NA	NA	NH4Cl	NA	NA	7-8	no	NA	240-600	5	246.62-829.14	5	NA	Raman	NA	PARAFAC	SOLO	NA	NA	Raman-NA	yes_ns	humic-like	C1	245	443	HAAs	dichloroacetic acid	47	NA	neg	0.1156	0.05	Kurajica_2021	2021	HRV
32	groundwater	Ozone-ClO2 desinfection	groundwater, distribution network, fire hydrante	natural	0-3.8	complet anion/cation, Br	no	NA	ClO2	NA	NA	NH4Cl	NA	NA	7-8	no	NA	240-600	5	246.62-829.14	5	NA	Raman	NA	PARAFAC	SOLO	NA	NA	Raman-NA	yes_ns	tyrosine-like	C2	240	306	HAAs	dichloroacetic acid	47	NA	pos	0.1225	0.05	Kurajica_2021	2021	HRV
32	groundwater	Ozone-ClO2 desinfection	groundwater, distribution network, fire hydrante	natural	0-3.8	complet anion/cation, Br	no	NA	ClO2	NA	NA	NH4Cl	NA	NA	7-8	no	NA	240-600	5	246.62-829.14	5	NA	Raman	NA	PARAFAC	SOLO	NA	NA	Raman-NA	yes_ns	tryptophan-like	C3	245	306	HAAs	monochloroacetic acid, dichloroacetic acid, trichloroacetic acid, monobromoacetic acid, dibromoacetic acid	47	NA	pos	0.16	0.05	Kurajica_2021	2021	HRV
32	groundwater	Ozone-ClO2 desinfection	groundwater, distribution network, fire hydrante	natural	0-3.8	complet anion/cation, Br	no	NA	ClO2	NA	NA	NH4Cl	NA	NA	7-8	no	NA	240-600	5	246.62-829.14	5	NA	Raman	NA	PARAFAC	SOLO	NA	NA	Raman-NA	yes_ns	humic-like	C1	245	443	HAAs	monochloroacetic acid, dichloroacetic acid, trichloroacetic acid, monobromoacetic acid, dibromoacetic acid	47	NA	neg	0.25	0.05	Kurajica_2021	2021	HRV
32	groundwater	Ozone-ClO2 desinfection	groundwater, distribution network, fire hydrante	natural	0-3.8	complet anion/cation, Br	no	NA	ClO2	NA	NA	NH4Cl	NA	NA	7-8	no	NA	240-600	5	246.62-829.14	5	NA	Raman	NA	PARAFAC	SOLO	NA	NA	Raman-NA	yes_ns	tyrosine-like	C2	240	306	HAAs	monochloroacetic acid, dichloroacetic acid, trichloroacetic acid, monobromoacetic acid, dibromoacetic acid	47	NA	pos	0.0144	0.1	Kurajica_2021	2021	HRV
32	groundwater	Ozone-ClO2 desinfection	groundwater, distribution network, fire hydrante	natural	0-3.8	complet anion/cation, Br	no	NA	ClO2	NA	NA	NH4Cl	NA	NA	7-8	no	NA	240-600	5	246.62-829.14	5	NA	Raman	NA	PARAFAC	SOLO	NA	NA	Raman-NA	yes_ns	tryptophan-like	C3	245	306	HAAs	monobromoacetic acid	47	NA	pos	0.0081	0.1	Kurajica_2021	2021	HRV
32	groundwater	Ozone-ClO2 desinfection	groundwater, distribution network, fire hydrante	natural	0-3.8	complet anion/cation, Br	no	NA	ClO2	NA	NA	NH4Cl	NA	NA	7-8	no	NA	240-600	5	246.62-829.14	5	NA	Raman	NA	PARAFAC	SOLO	NA	NA	Raman-NA	yes_ns	humic-like	C1	245	443	HAAs	monobromoacetic acid	47	NA	neg	0.0225	0.1	Kurajica_2021	2021	HRV
32	groundwater	Ozone-ClO2 desinfection	groundwater, distribution network, fire hydrante	natural	0-3.8	complet anion/cation, Br	no	NA	ClO2	NA	NA	NH4Cl	NA	NA	7-8	no	NA	240-600	5	246.62-829.14	5	NA	Raman	NA	PARAFAC	SOLO	NA	NA	Raman-NA	yes_ns	tyrosine-like	C2	240	306	HAAs	monobromoacetic acid	47	NA	pos	0.0144	0.1	Kurajica_2021	2021	HRV
32	groundwater	Ozone-ClO2 desinfection	groundwater, distribution network, fire hydrante	natural	0-3.8	complet anion/cation, Br	no	NA	ClO2	NA	NA	NH4Cl	NA	NA	7-8	no	NA	240-600	5	246.62-829.14	5	NA	Raman	NA	PARAFAC	SOLO	NA	NA	Raman-NA	yes_ns	tryptophan-like	C3	245	306	THMs	tribromomethane	47	NA	pos	0.0841	0.1	Kurajica_2021	2021	HRV
32	groundwater	Ozone-ClO2 desinfection	groundwater, distribution network, fire hydrante	natural	0-3.8	complet anion/cation, Br	no	NA	ClO2	NA	NA	NH4Cl	NA	NA	7-8	no	NA	240-600	5	246.62-829.14	5	NA	Raman	NA	PARAFAC	SOLO	NA	NA	Raman-NA	yes_ns	humic-like	C1	245	443	THMs	tribromomethane	47	NA	neg	0.1156	0.05	Kurajica_2021	2021	HRV
32	groundwater	Ozone-ClO2 desinfection	groundwater, distribution network, fire hydrante	natural	0-3.8	complet anion/cation, Br	no	NA	ClO2	NA	NA	NH4Cl	NA	NA	7-8	no	NA	240-600	5	246.62-829.14	5	NA	Raman	NA	PARAFAC	SOLO	NA	NA	Raman-NA	yes_ns	tyrosine-like	C2	240	306	THMs	tribromomethane	47	NA	pos	0.0729	0.1	Kurajica_2021	2021	HRV
32	groundwater	Ozone-ClO2 desinfection	groundwater, distribution network, fire hydrante	natural	0-3.8	complet anion/cation, Br	no	NA	ClO2	NA	NA	NH4Cl	NA	NA	7-8	no	NA	240-600	5	246.62-829.14	5	NA	Raman	NA	PARAFAC	SOLO	NA	NA	Raman-NA	yes_ns	tryptophan-like	C3	245	306	HAAs	trichloroacetic acid	47	NA	pos	0.0081	0.1	Kurajica_2021	2021	HRV
32	groundwater	Ozone-ClO2 desinfection	groundwater, distribution network, fire hydrante	natural	0-3.8	complet anion/cation, Br	no	NA	ClO2	NA	NA	NH4Cl	NA	NA	7-8	no	NA	240-600	5	246.62-829.14	5	NA	Raman	NA	PARAFAC	SOLO	NA	NA	Raman-NA	yes_ns	humic-like	C1	245	443	HAAs	trichloroacetic acid	47	NA	neg	0.04	0.1	Kurajica_2021	2021	HRV
32	groundwater	Ozone-ClO2 desinfection	groundwater, distribution network, fire hydrante	natural	0-3.8	complet anion/cation, Br	no	NA	ClO2	NA	NA	NH4Cl	NA	NA	7-8	no	NA	240-600	5	246.62-829.14	5	NA	Raman	NA	PARAFAC	SOLO	NA	NA	Raman-NA	yes_ns	tyrosine-like	C2	240	306	HAAs	trichloroacetic acid	47	NA	pos	0.09	0.1	Kurajica_2021	2021	HRV
32	groundwater	Ozone-ClO2 desinfection	groundwater, distribution network, fire hydrante	natural	0-3.8	complet anion/cation, Br	no	NA	ClO2	NA	NA	NH4Cl	NA	NA	7-8	no	NA	240-600	5	246.62-829.14	5	NA	Raman	NA	PARAFAC	SOLO	NA	NA	Raman-NA	yes_ns	tryptophan-like	C3	245	306	THMs	trichloromethane	47	NA	pos	0.0289	0.1	Kurajica_2021	2021	HRV
32	groundwater	Ozone-ClO2 desinfection	groundwater, distribution network, fire hydrante	natural	0-3.8	complet anion/cation, Br	no	NA	ClO2	NA	NA	NH4Cl	NA	NA	7-8	no	NA	240-600	5	246.62-829.14	5	NA	Raman	NA	PARAFAC	SOLO	NA	NA	Raman-NA	yes_ns	humic-like	C1	245	443	THMs	trichloromethane	47	NA	neg	0.0625	0.1	Kurajica_2021	2021	HRV
32	groundwater	Ozone-ClO2 desinfection	groundwater, distribution network, fire hydrante	natural	0-3.8	complet anion/cation, Br	no	NA	ClO2	NA	NA	NH4Cl	NA	NA	7-8	no	NA	240-600	5	246.62-829.14	5	NA	Raman	NA	PARAFAC	SOLO	NA	NA	Raman-NA	yes_ns	tyrosine-like	C2	240	306	THMs	trichloromethane	47	NA	pos	0.16	0.05	Kurajica_2021	2021	HRV
32	groundwater	Ozone-ClO2 desinfection	groundwater, distribution network, fire hydrante	natural	0-3.8	complet anion/cation, Br	no	NA	ClO2	NA	NA	NH4Cl	NA	NA	7-8	no	NA	240-600	5	246.62-829.14	5	NA	Raman	NA	PARAFAC	SOLO	NA	NA	Raman-NA	yes_ns	tryptophan-like	C3	245	306	THMs	trichloromethane, bromodichloromethane, dibromochloromethane, tribromomethane	47	NA	pos	0.1521	0.05	Kurajica_2021	2021	HRV
32	groundwater	Ozone-ClO2 desinfection	groundwater, distribution network, fire hydrante	natural	0-3.8	complet anion/cation, Br	no	NA	ClO2	NA	NA	NH4Cl	NA	NA	7-8	no	NA	240-600	5	246.62-829.14	5	NA	Raman	NA	PARAFAC	SOLO	NA	NA	Raman-NA	yes_ns	humic-like	C1	245	443	THMs	trichloromethane, bromodichloromethane, dibromochloromethane, tribromomethane	47	NA	neg	0.1936	0.05	Kurajica_2021	2021	HRV
32	groundwater	Ozone-ClO2 desinfection	groundwater, distribution network, fire hydrante	natural	0-3.8	complet anion/cation, Br	no	NA	ClO2	NA	NA	NH4Cl	NA	NA	7-8	no	NA	240-600	5	246.62-829.14	5	NA	Raman	NA	PARAFAC	SOLO	NA	NA	Raman-NA	yes_ns	tyrosine-like	C2	240	306	THMs	trichloromethane, bromodichloromethane, dibromochloromethane, tribromomethane	47	NA	pos	0.0529	0.1	Kurajica_2021	2021	HRV
33	surface water	photo-irradiation-sunlight simulator	raw+irradiated	natural-particule matter	1	Mn, Fe, Zn, Pb	yes	no	HOCl	funct_DOC	NA	NA	1	25	6.8-7.5	no	dark	NA	NA	NA	NA	NA	NA	NA	peak intensity	NA	NA	NA	NA	NA	UV	SUVA	254	NA	HAAs	dichloroacetic acid, trichloroacetic acid, dibromoacetic acid	36	lin	pos	0.79	0.01	Lee_2021	2021	KOR
33	surface water	photo-irradiation-sunlight simulator	raw+irradiated	natural-particule matter	1	Mn, Fe, Zn, Pb	yes	no	HOCl	funct_DOC	NA	NA	1	25	6.8-7.5	no	dark	250_500	5	280-550	1	NA	Raman	NA	area integration	NA	NA	NA	NA	NA	fluorophore_index	HIX	254	435–480/300–345	HAAs	dichloroacetic acid, trichloroacetic acid, dibromoacetic acid	36	lin	pos	0.36	0.01	Lee_2021	2021	KOR
33	surface water	photo-irradiation-sunlight simulator	raw+irradiated	natural-particule matter	1	Mn, Fe, Zn, Pb	yes	no	HOCl	funct_DOC	NA	NA	1	25	6.8-7.5	no	dark	250_500	5	280-550	1	NA	Raman	NA	peak intensity	NA	NA	NA	NA	NA	fluorophore_index	FI	370	450–500	HAAs	dichloroacetic acid, trichloroacetic acid, dibromoacetic acid	36	lin	neg	0.27	0.01	Lee_2021	2021	KOR
33	surface water	photo-irradiation-sunlight simulator	raw+irradiated	natural-particule matter	1	Mn, Fe, Zn, Pb	yes	no	HOCl	funct_DOC	NA	NA	1	25	6.8-7.5	no	dark	250_500	5	280-550	1	NA	Raman	NA	peak intensity	NA	NA	NA	NA	NA	fluorophore_index	BIX	310	380/430	HAAs	dichloroacetic acid, trichloroacetic acid, dibromoacetic acid	36	lin	neg	0.29	0.01	Lee_2021	2021	KOR
33	surface water	photo-irradiation-sunlight simulator	raw+irradiated	natural-particule matter	1	Mn, Fe, Zn, Pb	yes	no	HOCl	funct_DOC	NA	NA	1	25	6.8-7.5	no	dark	250_500	5	280-550	1	NA	Raman	NA	PARAFAC	drEEM	NA	NA	NA	dilute	humic-like	C1	250	500	HAAs	dichloroacetic acid, trichloroacetic acid, dibromoacetic acid	36	lin	pos	0.72	0.01	Lee_2021	2021	KOR
33	surface water	photo-irradiation-sunlight simulator	raw+irradiated	natural-particule matter	1	Mn, Fe, Zn, Pb	yes	no	HOCl	funct_DOC	NA	NA	1	25	6.8-7.5	no	dark	250_500	5	280-550	1	NA	Raman	NA	PARAFAC	drEEM	NA	NA	NA	dilute	humic-like	C2	250, 315	420	HAAs	dichloroacetic acid, trichloroacetic acid, dibromoacetic acid	36	lin	pos	0.67	0.01	Lee_2021	2021	KOR
33	surface water	photo-irradiation-sunlight simulator	raw+irradiated	natural-particule matter	1	Mn, Fe, Zn, Pb	yes	no	HOCl	funct_DOC	NA	NA	1	25	6.8-7.5	no	dark	250_500	5	280-550	1	NA	Raman	NA	PARAFAC	drEEM	NA	NA	NA	dilute	tryptophan-like	C3	250, 280	350	HAAs	dichloroacetic acid, trichloroacetic acid, dibromoacetic acid	36	lin	pos	0.09	0.1	Lee_2021	2021	KOR
33	surface water	photo-irradiation-sunlight simulator	raw+irradiated	natural-particule matter	1	Mn, Fe, Zn, Pb	yes	no	HOCl	funct_DOC	NA	NA	1	25	6.8-7.5	no	dark	250_500	5	280-550	1	NA	Raman	NA	PARAFAC	drEEM	NA	NA	NA	dilute	multi-comp	C1+C2	250+250, 315	500+420	HAAs	dichloroacetic acid, trichloroacetic acid, dibromoacetic acid	36	lin	pos	0.71	0.01	Lee_2021	2021	KOR
33	surface water	photo-irradiation-sunlight simulator	raw+irradiated	natural-particule matter	1	Mn, Fe, Zn, Pb	yes	no	HOCl	funct_DOC	NA	NA	1	25	6.8-7.5	no	dark	250_500	5	280-550	1	NA	Raman	NA	PARAFAC	drEEM	NA	NA	NA	dilute	multi-comp	C1+C2+C3	250+250, 315+250, 380	500+420+350	HAAs	dichloroacetic acid, trichloroacetic acid, dibromoacetic acid	36	lin	pos	0.69	0.01	Lee_2021	2021	KOR
33	surface water	photo-irradiation-sunlight simulator	raw+irradiated	natural-particule matter	1	Mn, Fe, Zn, Pb	yes	no	HOCl	funct_DOC	NA	NA	1	25	6.8-7.5	no	dark	250_500	5	280-550	1	NA	Raman	NA	PARAFAC	drEEM	NA	NA	NA	dilute	multi-index	C1+C2/C3	250+250, 315+250, 380	500+420+350	HAAs	dichloroacetic acid, trichloroacetic acid, dibromoacetic acid	36	lin	pos	0.10	0.1	Lee_2021	2021	KOR
33	surface water	photo-irradiation-sunlight simulator	raw+irradiated	natural-particule matter	1	Mn, Fe, Zn, Pb	yes	no	HOCl	funct_DOC	NA	NA	1	25	6.8-7.5	no	dark	NA	NA	NA	NA	NA	NA	NA	peak intensity	NA	NA	NA	NA	NA	UV	SUVA	254	NA	THMs	trichloromethane, bromodichloromethane, dibromochloromethane, tribromomethane	36	lin	pos	0.37	0.01	Lee_2021	2021	KOR
33	surface water	photo-irradiation-sunlight simulator	raw+irradiated	natural-particule matter	1	Mn, Fe, Zn, Pb	yes	no	HOCl	funct_DOC	NA	NA	1	25	6.8-7.5	no	dark	250_500	5	280-550	1	NA	Raman	NA	area integration	NA	NA	NA	NA	NA	fluorophore_index	HIX	254	435–480/300–345	THMs	trichloromethane, bromodichloromethane, dibromochloromethane, tribromomethane	36	lin	pos	0.38	0.01	Lee_2021	2021	KOR
33	surface water	photo-irradiation-sunlight simulator	raw+irradiated	natural-particule matter	1	Mn, Fe, Zn, Pb	yes	no	HOCl	funct_DOC	NA	NA	1	25	6.8-7.5	no	dark	250_500	5	280-550	1	NA	Raman	NA	peak intensity	NA	NA	NA	NA	NA	fluorophore_index	FI	370	450–500	THMs	trichloromethane, bromodichloromethane, dibromochloromethane, tribromomethane	36	lin	neg	0.24	0.01	Lee_2021	2021	KOR
33	surface water	photo-irradiation-sunlight simulator	raw+irradiated	natural-particule matter	1	Mn, Fe, Zn, Pb	yes	no	HOCl	funct_DOC	NA	NA	1	25	6.8-7.5	no	dark	250_500	5	280-550	1	NA	Raman	NA	peak intensity	NA	NA	NA	NA	NA	fluorophore_index	BIX	310	380/430	THMs	trichloromethane, bromodichloromethane, dibromochloromethane, tribromomethane	36	lin	neg	0.21	0.01	Lee_2021	2021	KOR
33	surface water	photo-irradiation-sunlight simulator	raw+irradiated	natural-particule matter	1	Mn, Fe, Zn, Pb	yes	no	HOCl	funct_DOC	NA	NA	1	25	6.8-7.5	no	dark	250_500	5	280-550	1	NA	Raman	NA	PARAFAC	drEEM	NA	NA	NA	dilute	humic-like	C1	250	500	THMs	trichloromethane, bromodichloromethane, dibromochloromethane, tribromomethane	36	lin	pos	0.37	0.01	Lee_2021	2021	KOR
33	surface water	photo-irradiation-sunlight simulator	raw+irradiated	natural-particule matter	1	Mn, Fe, Zn, Pb	yes	no	HOCl	funct_DOC	NA	NA	1	25	6.8-7.5	no	dark	250_500	5	280-550	1	NA	Raman	NA	PARAFAC	drEEM	NA	NA	NA	dilute	humic-like	C2	250, 315	420	THMs	trichloromethane, bromodichloromethane, dibromochloromethane, tribromomethane	36	lin	pos	0.36	0.01	Lee_2021	2021	KOR
33	surface water	photo-irradiation-sunlight simulator	raw+irradiated	natural-particule matter	1	Mn, Fe, Zn, Pb	yes	no	HOCl	funct_DOC	NA	NA	1	25	6.8-7.5	no	dark	250_500	5	280-550	1	NA	Raman	NA	PARAFAC	drEEM	NA	NA	NA	dilute	tryptophan-like	C3	250, 280	350	THMs	trichloromethane, bromodichloromethane, dibromochloromethane, tribromomethane	36	lin	pos	0.05	0.1	Lee_2021	2021	KOR
33	surface water	photo-irradiation-sunlight simulator	raw+irradiated	natural-particule matter	1	Mn, Fe, Zn, Pb	yes	no	HOCl	funct_DOC	NA	NA	1	25	6.8-7.5	no	dark	250_500	5	280-550	1	NA	Raman	NA	PARAFAC	drEEM	NA	NA	NA	dilute	multi-comp	C1+C2	250+250, 315	500+420	THMs	trichloromethane, bromodichloromethane, dibromochloromethane, tribromomethane	36	lin	pos	0.37	0.01	Lee_2021	2021	KOR
33	surface water	photo-irradiation-sunlight simulator	raw+irradiated	natural-particule matter	1	Mn, Fe, Zn, Pb	yes	no	HOCl	funct_DOC	NA	NA	1	25	6.8-7.5	no	dark	250_500	5	280-550	1	NA	Raman	NA	PARAFAC	drEEM	NA	NA	NA	dilute	multi-comp	C1+C2+C3	250+250, 315+250, 380	500+420+350	THMs	trichloromethane, bromodichloromethane, dibromochloromethane, tribromomethane	36	lin	pos	0.36	0.01	Lee_2021	2021	KOR
33	surface water	photo-irradiation-sunlight simulator	raw+irradiated	natural-particule matter	1	Mn, Fe, Zn, Pb	yes	no	HOCl	funct_DOC	NA	NA	1	25	6.8-7.5	no	dark	250_500	5	280-550	1	NA	Raman	NA	PARAFAC	drEEM	NA	NA	NA	dilute	multi-index	C1+C2/C3	250+250, 315+250, 380	500+420+350	THMs	trichloromethane, bromodichloromethane, dibromochloromethane, tribromomethane	36	lin	pos	0.15	0.1	Lee_2021	2021	KOR
33	surface water	photo-irradiation-sunlight simulator	raw+irradiated	natural-particule matter	1	Mn, Fe, Zn, Pb	yes	no	HOCl	funct_DOC	NA	NA	1	25	6.8-7.5	no	dark	NA	NA	NA	NA	NA	NA	NA	peak intensity	NA	NA	NA	NA	NA	UV	SUVA	254	NA	C-DBPs	trichloromethane, bromodichloromethane, dibromochloromethane, tribromomethane, dichloroacetic acid, trichloroacetic acid, dibromoacetic acid	36	lin	pos	0.69	0.01	Lee_2021	2021	KOR
33	surface water	photo-irradiation-sunlight simulator	raw+irradiated	natural-particule matter	1	Mn, Fe, Zn, Pb	yes	no	HOCl	funct_DOC	NA	NA	1	25	6.8-7.5	no	dark	250_500	5	280-550	1	NA	Raman	NA	area integration	NA	NA	NA	NA	NA	fluorophore_index	HIX	254	435–480/300–345	C-DBPs	trichloromethane, bromodichloromethane, dibromochloromethane, tribromomethane, dichloroacetic acid, trichloroacetic acid, dibromoacetic acid	36	lin	pos	0.46	0.01	Lee_2021	2021	KOR
33	surface water	photo-irradiation-sunlight simulator	raw+irradiated	natural-particule matter	1	Mn, Fe, Zn, Pb	yes	no	HOCl	funct_DOC	NA	NA	1	25	6.8-7.5	no	dark	250_500	5	280-550	1	NA	Raman	NA	peak intensity	NA	NA	NA	NA	NA	fluorophore_index	FI	370	450–500	C-DBPs	trichloromethane, bromodichloromethane, dibromochloromethane, tribromomethane, dichloroacetic acid, trichloroacetic acid, dibromoacetic acid	36	lin	neg	0.31	0.01	Lee_2021	2021	KOR
33	surface water	photo-irradiation-sunlight simulator	raw+irradiated	natural-particule matter	1	Mn, Fe, Zn, Pb	yes	no	HOCl	funct_DOC	NA	NA	1	25	6.8-7.5	no	dark	250_500	5	280-550	1	NA	Raman	NA	peak intensity	NA	NA	NA	NA	NA	fluorophore_index	BIX	310	380/430	C-DBPs	trichloromethane, bromodichloromethane, dibromochloromethane, tribromomethane, dichloroacetic acid, trichloroacetic acid, dibromoacetic acid	36	lin	neg	0.30	0.01	Lee_2021	2021	KOR
33	surface water	photo-irradiation-sunlight simulator	raw+irradiated	natural-particule matter	1	Mn, Fe, Zn, Pb	yes	no	HOCl	funct_DOC	NA	NA	1	25	6.8-7.5	no	dark	250_500	5	280-550	1	NA	Raman	NA	PARAFAC	drEEM	NA	NA	NA	dilute	humic-like	C1	250	500	C-DBPs	trichloromethane, bromodichloromethane, dibromochloromethane, tribromomethane, dichloroacetic acid, trichloroacetic acid, dibromoacetic acid	36	lin	pos	0.66	0.01	Lee_2021	2021	KOR
33	surface water	photo-irradiation-sunlight simulator	raw+irradiated	natural-particule matter	1	Mn, Fe, Zn, Pb	yes	no	HOCl	funct_DOC	NA	NA	1	25	6.8-7.5	no	dark	250_500	5	280-550	1	NA	Raman	NA	PARAFAC	drEEM	NA	NA	NA	dilute	humic-like	C2	250, 315	420	C-DBPs	trichloromethane, bromodichloromethane, dibromochloromethane, tribromomethane, dichloroacetic acid, trichloroacetic acid, dibromoacetic acid	36	lin	pos	0.62	0.01	Lee_2021	2021	KOR
33	surface water	photo-irradiation-sunlight simulator	raw+irradiated	natural-particule matter	1	Mn, Fe, Zn, Pb	yes	no	HOCl	funct_DOC	NA	NA	1	25	6.8-7.5	no	dark	250_500	5	280-550	1	NA	Raman	NA	PARAFAC	drEEM	NA	NA	NA	dilute	tryptophan-like	C3	250, 280	350	C-DBPs	trichloromethane, bromodichloromethane, dibromochloromethane, tribromomethane, dichloroacetic acid, trichloroacetic acid, dibromoacetic acid	36	lin	pos	0.08	0.1	Lee_2021	2021	KOR
33	surface water	photo-irradiation-sunlight simulator	raw+irradiated	natural-particule matter	1	Mn, Fe, Zn, Pb	yes	no	HOCl	funct_DOC	NA	NA	1	25	6.8-7.5	no	dark	250_500	5	280-550	1	NA	Raman	NA	PARAFAC	drEEM	NA	NA	NA	dilute	multi-comp	C1+C2	250+250, 315	500+420	C-DBPs	trichloromethane, bromodichloromethane, dibromochloromethane, tribromomethane, dichloroacetic acid, trichloroacetic acid, dibromoacetic acid	36	lin	pos	0.64	0.01	Lee_2021	2021	KOR
33	surface water	photo-irradiation-sunlight simulator	raw+irradiated	natural-particule matter	1	Mn, Fe, Zn, Pb	yes	no	HOCl	funct_DOC	NA	NA	1	25	6.8-7.5	no	dark	250_500	5	280-550	1	NA	Raman	NA	PARAFAC	drEEM	NA	NA	NA	dilute	multi-comp	C1+C2+C3	250+250, 315+250, 380	500+420+350	C-DBPs	trichloromethane, bromodichloromethane, dibromochloromethane, tribromomethane, dichloroacetic acid, trichloroacetic acid, dibromoacetic acid	36	lin	pos	0.62	0.01	Lee_2021	2021	KOR
33	surface water	photo-irradiation-sunlight simulator	raw+irradiated	natural-particule matter	1	Mn, Fe, Zn, Pb	yes	no	HOCl	funct_DOC	NA	NA	1	25	6.8-7.5	no	dark	250_500	5	280-550	1	NA	Raman	NA	PARAFAC	drEEM	NA	NA	NA	dilute	multi-index	C1+C2/C3	250+250, 315+250, 380	500+420+350	C-DBPs	trichloromethane, bromodichloromethane, dibromochloromethane, tribromomethane, dichloroacetic acid, trichloroacetic acid, dibromoacetic acid	36	lin	pos	0.15	0.1	Lee_2021	2021	KOR
34	surface water	no	reservoir-surface water	natural	3.9-9.2	no	yes	no	HOCl	5	NA	NA	1	25	NA	NA	dark	200-420	5	280-550	2	1200	Raman	NA	PARAFAC	DOMFluor	NA	split-half analysis	Raman-Lawaetz_2009	dilute	tyrosine-like	C1	275	320	HKs	1,1,1-trichloro-2-propanone	48	lin	pos	0.18	0.1	Li_2021	2021	CHN
34	surface water	no	reservoir-surface water	natural	3.9-9.2	no	yes	no	HOCl	5	NA	NA	1	25	NA	NA	dark	200-420	5	280-550	2	1200	Raman	NA	PARAFAC	DOMFluor	NA	split-half analysis	Raman-Lawaetz_2009	dilute	tryptophan-like	C2	240	350	HKs	1,1,1-trichloro-2-propanone	48	lin	pos	0.175	0.1	Li_2021	2021	CHN
34	surface water	no	reservoir-surface water	natural	3.9-9.2	no	yes	no	HOCl	5	NA	NA	1	25	NA	NA	dark	200-420	5	280-550	2	1200	Raman	NA	PARAFAC	DOMFluor	NA	split-half analysis	Raman-Lawaetz_2009	dilute	humic-like	C3	245, 350	460	HKs	1,1,1-trichloro-2-propanone	48	lin	pos	0.394	0.01	Li_2021	2021	CHN
34	surface water	no	reservoir-surface water	natural	3.9-9.2	no	yes	no	HOCl	5	NA	NA	1	25	NA	NA	dark	200-420	5	280-550	2	1200	Raman	NA	PARAFAC	DOMFluor	NA	split-half analysis	Raman-Lawaetz_2009	dilute	microbial humic-like	C4	240, 310	390	HKs	1,1,1-trichloro-2-propanone	48	lin	pos	0.40	0.01	Li_2021	2021	CHN
34	surface water	no	reservoir-surface water	natural	3.9-9.2	no	yes	no	HOCl	5	NA	NA	1	25	NA	NA	dark	200-420	5	280-550	2	1200	Raman	NA	peak intensity	NA	NA	NA	NA	NA	fluorophore_index	FI	NA	NA	HKs	1,1,1-trichloro-2-propanone	48	lin	pos	0.21	0.1	Li_2021	2021	CHN
34	surface water	no	reservoir-surface water	natural	3.9-9.2	no	yes	no	HOCl	5	NA	NA	1	25	NA	NA	dark	NA	NA	NA	NA	NA	NA	NA	peak intensity	NA	NA	NA	NA	NA	UV	UV	254	NA	HKs	1,1,1-trichloro-2-propanone	48	lin	pos	0.38	0.01	Li_2021	2021	CHN
34	surface water	no	reservoir-surface water	natural	3.9-9.2	no	yes	no	HOCl	5	NA	NA	1	25	NA	NA	dark	NA	NA	NA	NA	NA	NA	NA	peak intensity	NA	NA	NA	NA	NA	UV	UV	254	NA	HKs	1,1-dichloro-2-propanone	48	lin	pos	0.28	0.1	Li_2021	2021	CHN
34	surface water	no	reservoir-surface water	natural	3.9-9.2	no	yes	no	HOCl	5	NA	NA	1	25	NA	NA	dark	200-420	5	280-550	2	1200	Raman	NA	PARAFAC	DOMFluor	NA	split-half analysis	Raman-Lawaetz_2009	dilute	tyrosine-like	C1	275	320	HKs	1,1-dichloro-2-propanone	48	lin	neg	0.03	0.1	Li_2021	2021	CHN
34	surface water	no	reservoir-surface water	natural	3.9-9.2	no	yes	no	HOCl	5	NA	NA	1	25	NA	NA	dark	200-420	5	280-550	2	1200	Raman	NA	PARAFAC	DOMFluor	NA	split-half analysis	Raman-Lawaetz_2009	dilute	tryptophan-like	C2	240	350	HKs	1,1-dichloro-2-propanone	48	lin	pos	0.01	0.1	Li_2021	2021	CHN
34	surface water	no	reservoir-surface water	natural	3.9-9.2	no	yes	no	HOCl	5	NA	NA	1	25	NA	NA	dark	200-420	5	280-550	2	1200	Raman	NA	PARAFAC	DOMFluor	NA	split-half analysis	Raman-Lawaetz_2009	dilute	humic-like	C3	245, 350	460	HKs	1,1-dichloro-2-propanone	48	lin	pos	0.01	0.1	Li_2021	2021	CHN
34	surface water	no	reservoir-surface water	natural	3.9-9.2	no	yes	no	HOCl	5	NA	NA	1	25	NA	NA	dark	200-420	5	280-550	2	1200	Raman	NA	PARAFAC	DOMFluor	NA	split-half analysis	Raman-Lawaetz_2009	dilute	microbial humic-like	C4	240, 310	390	HKs	1,1-dichloro-2-propanone	48	lin	pos	0.14	0.1	Li_2021	2021	CHN
34	surface water	no	reservoir-surface water	natural	3.9-9.2	no	yes	no	HOCl	5	NA	NA	1	25	NA	NA	dark	200-420	5	280-550	2	1200	Raman	NA	peak intensity	NA	NA	NA	NA	NA	fluorophore_index	FI	NA	NA	HKs	1,1-dichloro-2-propanone	48	lin	pos	0.00	0.1	Li_2021	2021	CHN
34	surface water	no	reservoir-surface water	natural	3.9-9.2	no	yes	no	HOCl	5	NA	NA	1	25	NA	NA	dark	NA	NA	NA	NA	NA	NA	NA	peak intensity	NA	NA	NA	NA	NA	UV	UV	254	NA	HKs	1,1-dichloro-2-propanone	48	lin	pos	0.81	0.01	Li_2021	2021	CHN
34	surface water	no	reservoir-surface water	natural	3.9-9.2	no	yes	no	HOCl	5	NA	NA	1	25	NA	NA	dark	200-420	5	280-550	2	1200	Raman	NA	PARAFAC	DOMFluor	NA	split-half analysis	Raman-Lawaetz_2009	dilute	tyrosine-like	C1	275	320	HANs	bromochloroacetonitrile	48	lin	pos	0.59	0.01	Li_2021	2021	CHN
34	surface water	no	reservoir-surface water	natural	3.9-9.2	no	yes	no	HOCl	5	NA	NA	1	25	NA	NA	dark	200-420	5	280-550	2	1200	Raman	NA	PARAFAC	DOMFluor	NA	split-half analysis	Raman-Lawaetz_2009	dilute	tryptophan-like	C2	240	350	HANs	bromochloroacetonitrile	48	lin	pos	0.57	0.01	Li_2021	2021	CHN
34	surface water	no	reservoir-surface water	natural	3.9-9.2	no	yes	no	HOCl	5	NA	NA	1	25	NA	NA	dark	200-420	5	280-550	2	1200	Raman	NA	PARAFAC	DOMFluor	NA	split-half analysis	Raman-Lawaetz_2009	dilute	humic-like	C3	245, 350	460	HANs	bromochloroacetonitrile	48	lin	pos	0.76	0.01	Li_2021	2021	CHN
34	surface water	no	reservoir-surface water	natural	3.9-9.2	no	yes	no	HOCl	5	NA	NA	1	25	NA	NA	dark	200-420	5	280-550	2	1200	Raman	NA	PARAFAC	DOMFluor	NA	split-half analysis	Raman-Lawaetz_2009	dilute	microbial humic-like	C4	240, 310	390	HANs	bromochloroacetonitrile	48	lin	pos	0.79	0.01	Li_2021	2021	CHN
34	surface water	no	reservoir-surface water	natural	3.9-9.2	no	yes	no	HOCl	5	NA	NA	1	25	NA	NA	dark	200-420	5	280-550	2	1200	Raman	NA	peak intensity	NA	NA	NA	NA	NA	fluorophore_index	FI	NA	NA	HANs	bromochloroacetonitrile	48	lin	pos	0.62	0.01	Li_2021	2021	CHN
34	surface water	no	reservoir-surface water	natural	3.9-9.2	no	yes	no	HOCl	5	NA	NA	1	25	NA	NA	dark	NA	NA	NA	NA	NA	NA	NA	peak intensity	NA	NA	NA	NA	NA	UV	UV	254	NA	HANs	bromochloroacetonitrile	48	lin	pos	0.01	0.1	Li_2021	2021	CHN
34	surface water	no	reservoir-surface water	natural	3.9-9.2	no	yes	no	HOCl	5	NA	NA	1	25	NA	NA	dark	200-420	5	280-550	2	1200	Raman	NA	PARAFAC	DOMFluor	NA	split-half analysis	Raman-Lawaetz_2009	dilute	tyrosine-like	C1	275	320	THMs	bromodichloromethane	48	lin	pos	0.14	0.1	Li_2021	2021	CHN
34	surface water	no	reservoir-surface water	natural	3.9-9.2	no	yes	no	HOCl	5	NA	NA	1	25	NA	NA	dark	200-420	5	280-550	2	1200	Raman	NA	PARAFAC	DOMFluor	NA	split-half analysis	Raman-Lawaetz_2009	dilute	tryptophan-like	C2	240	350	THMs	bromodichloromethane	48	lin	pos	0.16	0.1	Li_2021	2021	CHN
34	surface water	no	reservoir-surface water	natural	3.9-9.2	no	yes	no	HOCl	5	NA	NA	1	25	NA	NA	dark	200-420	5	280-550	2	1200	Raman	NA	PARAFAC	DOMFluor	NA	split-half analysis	Raman-Lawaetz_2009	dilute	humic-like	C3	245, 350	460	THMs	bromodichloromethane	48	lin	pos	0.26	0.1	Li_2021	2021	CHN
34	surface water	no	reservoir-surface water	natural	3.9-9.2	no	yes	no	HOCl	5	NA	NA	1	25	NA	NA	dark	200-420	5	280-550	2	1200	Raman	NA	PARAFAC	DOMFluor	NA	split-half analysis	Raman-Lawaetz_2009	dilute	microbial humic-like	C4	240, 310	390	THMs	bromodichloromethane	48	lin	pos	0.39	0.01	Li_2021	2021	CHN
34	surface water	no	reservoir-surface water	natural	3.9-9.2	no	yes	no	HOCl	5	NA	NA	1	25	NA	NA	dark	200-420	5	280-550	2	1200	Raman	NA	peak intensity	NA	NA	NA	NA	NA	fluorophore_index	FI	NA	NA	THMs	bromodichloromethane	48	lin	pos	0.18	0.1	Li_2021	2021	CHN
34	surface water	no	reservoir-surface water	natural	3.9-9.2	no	yes	no	HOCl	5	NA	NA	1	25	NA	NA	dark	NA	NA	NA	NA	NA	NA	NA	peak intensity	NA	NA	NA	NA	NA	UV	UV	254	NA	THMs	bromodichloromethane	48	lin	pos	0.56	0.01	Li_2021	2021	CHN
34	surface water	no	reservoir-surface water	natural	3.9-9.2	no	yes	no	HOCl	5	NA	NA	1	25	NA	NA	dark	200-420	5	280-550	2	1200	Raman	NA	PARAFAC	DOMFluor	NA	split-half analysis	Raman-Lawaetz_2009	dilute	tyrosine-like	C1	275	320	THMs	dibromochloromethane	48	lin	neg	0.54	0.01	Li_2021	2021	CHN
34	surface water	no	reservoir-surface water	natural	3.9-9.2	no	yes	no	HOCl	5	NA	NA	1	25	NA	NA	dark	200-420	5	280-550	2	1200	Raman	NA	PARAFAC	DOMFluor	NA	split-half analysis	Raman-Lawaetz_2009	dilute	tryptophan-like	C2	240	350	THMs	dibromochloromethane	48	lin	neg	0.50	0.01	Li_2021	2021	CHN
34	surface water	no	reservoir-surface water	natural	3.9-9.2	no	yes	no	HOCl	5	NA	NA	1	25	NA	NA	dark	200-420	5	280-550	2	1200	Raman	NA	PARAFAC	DOMFluor	NA	split-half analysis	Raman-Lawaetz_2009	dilute	humic-like	C3	245, 350	460	THMs	dibromochloromethane	48	lin	neg	0.48	0.01	Li_2021	2021	CHN
34	surface water	no	reservoir-surface water	natural	3.9-9.2	no	yes	no	HOCl	5	NA	NA	1	25	NA	NA	dark	200-420	5	280-550	2	1200	Raman	NA	PARAFAC	DOMFluor	NA	split-half analysis	Raman-Lawaetz_2009	dilute	microbial humic-like	C4	240, 310	390	THMs	dibromochloromethane	48	lin	neg	0.39	0.01	Li_2021	2021	CHN
34	surface water	no	reservoir-surface water	natural	3.9-9.2	no	yes	no	HOCl	5	NA	NA	1	25	NA	NA	dark	200-420	5	280-550	2	1200	Raman	NA	peak intensity	NA	NA	NA	NA	NA	fluorophore_index	FI	NA	NA	THMs	dibromochloromethane	48	lin	neg	0.52	0.01	Li_2021	2021	CHN
34	surface water	no	reservoir-surface water	natural	3.9-9.2	no	yes	no	HOCl	5	NA	NA	1	25	NA	NA	dark	200-420	5	280-550	2	1200	Raman	NA	PARAFAC	DOMFluor	NA	split-half analysis	Raman-Lawaetz_2009	dilute	tyrosine-like	C1	275	320	HANs	dichloroacetonitrile	48	lin	pos	0.23	0.1	Li_2021	2021	CHN
34	surface water	no	reservoir-surface water	natural	3.9-9.2	no	yes	no	HOCl	5	NA	NA	1	25	NA	NA	dark	200-420	5	280-550	2	1200	Raman	NA	PARAFAC	DOMFluor	NA	split-half analysis	Raman-Lawaetz_2009	dilute	tryptophan-like	C2	240	350	HANs	dichloroacetonitrile	48	lin	pos	0.24	0.1	Li_2021	2021	CHN
34	surface water	no	reservoir-surface water	natural	3.9-9.2	no	yes	no	HOCl	5	NA	NA	1	25	NA	NA	dark	200-420	5	280-550	2	1200	Raman	NA	PARAFAC	DOMFluor	NA	split-half analysis	Raman-Lawaetz_2009	dilute	humic-like	C3	245, 350	460	HANs	dichloroacetonitrile	48	lin	pos	0.35	0.1	Li_2021	2021	CHN
34	surface water	no	reservoir-surface water	natural	3.9-9.2	no	yes	no	HOCl	5	NA	NA	1	25	NA	NA	dark	200-420	5	280-550	2	1200	Raman	NA	PARAFAC	DOMFluor	NA	split-half analysis	Raman-Lawaetz_2009	dilute	microbial humic-like	C4	240, 310	390	HANs	dichloroacetonitrile	48	lin	pos	0.47	0.01	Li_2021	2021	CHN
34	surface water	no	reservoir-surface water	natural	3.9-9.2	no	yes	no	HOCl	5	NA	NA	1	25	NA	NA	dark	200-420	5	280-550	2	1200	Raman	NA	peak intensity	NA	NA	NA	NA	NA	fluorophore_index	FI	NA	NA	HANs	dichloroacetonitrile	48	lin	pos	0.27	0.1	Li_2021	2021	CHN
34	surface water	no	reservoir-surface water	natural	3.9-9.2	no	yes	no	HOCl	5	NA	NA	1	25	NA	NA	dark	NA	NA	NA	NA	NA	NA	NA	peak intensity	NA	NA	NA	NA	NA	UV	UV	254	NA	HANs	dichloroacetonitrile	48	lin	pos	0.51	0.01	Li_2021	2021	CHN
34	surface water	no	reservoir-surface water	natural	3.9-9.2	no	yes	no	HOCl	5	NA	NA	1	25	NA	NA	dark	200-420	5	280-550	2	1200	Raman	NA	PARAFAC	DOMFluor	NA	split-half analysis	Raman-Lawaetz_2009	dilute	tyrosine-like	C1	275	320	N-DBPs	dichloroacetonitrile, bromochloroacetonitrile	48	lin	pos	0.35	0.1	Li_2021	2021	CHN
34	surface water	no	reservoir-surface water	natural	3.9-9.2	no	yes	no	HOCl	5	NA	NA	1	25	NA	NA	dark	200-420	5	280-550	2	1200	Raman	NA	PARAFAC	DOMFluor	NA	split-half analysis	Raman-Lawaetz_2009	dilute	tryptophan-like	C2	240	350	N-DBPs	dichloroacetonitrile, bromochloroacetonitrile	48	lin	pos	0.362	0.1	Li_2021	2021	CHN
34	surface water	no	reservoir-surface water	natural	3.9-9.2	no	yes	no	HOCl	5	NA	NA	1	25	NA	NA	dark	200-420	5	280-550	2	1200	Raman	NA	PARAFAC	DOMFluor	NA	split-half analysis	Raman-Lawaetz_2009	dilute	humic-like	C3	245, 350	460	N-DBPs	dichloroacetonitrile, bromochloroacetonitrile	48	lin	pos	0.502	0.01	Li_2021	2021	CHN
34	surface water	no	reservoir-surface water	natural	3.9-9.2	no	yes	no	HOCl	5	NA	NA	1	25	NA	NA	dark	200-420	5	280-550	2	1200	Raman	NA	PARAFAC	DOMFluor	NA	split-half analysis	Raman-Lawaetz_2009	dilute	microbial humic-like	C4	240, 310	390	N-DBPs	dichloroacetonitrile, bromochloroacetonitrile	48	lin	pos	0.617	0.01	Li_2021	2021	CHN
34	surface water	no	reservoir-surface water	natural	3.9-9.2	no	yes	no	HOCl	5	NA	NA	1	25	NA	NA	dark	200-420	5	280-550	2	1200	Raman	NA	peak intensity	NA	NA	NA	NA	NA	fluorophore_index	FI	NA	NA	N-DBPs	dichloroacetonitrile, bromochloroacetonitrile	48	lin	pos	0.394	0.1	Li_2021	2021	CHN
34	surface water	no	reservoir-surface water	natural	3.9-9.2	no	yes	no	HOCl	5	NA	NA	1	25	NA	NA	dark	NA	NA	NA	NA	NA	NA	NA	peak intensity	NA	NA	NA	NA	NA	UV	UV	254	NA	N-DBPs	dichloroacetonitrile, bromochloroacetonitrile	48	lin	pos	0.44	0.01	Li_2021	2021	CHN
34	surface water	no	reservoir-surface water	natural	3.9-9.2	no	yes	no	HOCl	5	NA	NA	1	25	NA	NA	dark	200-420	5	280-550	2	1200	Raman	NA	PARAFAC	DOMFluor	NA	split-half analysis	Raman-Lawaetz_2009	dilute	tyrosine-like	C1	275	320	THMs	tribromomethane	48	NA	NA	NA	NA	Li_2021	2021	CHN
34	surface water	no	reservoir-surface water	natural	3.9-9.2	no	yes	no	HOCl	5	NA	NA	1	25	NA	NA	dark	200-420	5	280-550	2	1200	Raman	NA	PARAFAC	DOMFluor	NA	split-half analysis	Raman-Lawaetz_2009	dilute	tryptophan-like	C2	240	350	THMs	tribromomethane	48	NA	NA	NA	NA	Li_2021	2021	CHN
34	surface water	no	reservoir-surface water	natural	3.9-9.2	no	yes	no	HOCl	5	NA	NA	1	25	NA	NA	dark	200-420	5	280-550	2	1200	Raman	NA	PARAFAC	DOMFluor	NA	split-half analysis	Raman-Lawaetz_2009	dilute	humic-like	C3	245, 350	460	THMs	tribromomethane	48	NA	NA	NA	NA	Li_2021	2021	CHN
34	surface water	no	reservoir-surface water	natural	3.9-9.2	no	yes	no	HOCl	5	NA	NA	1	25	NA	NA	dark	200-420	5	280-550	2	1200	Raman	NA	PARAFAC	DOMFluor	NA	split-half analysis	Raman-Lawaetz_2009	dilute	microbial humic-like	C4	240, 310	390	THMs	tribromomethane	48	NA	NA	NA	NA	Li_2021	2021	CHN
34	surface water	no	reservoir-surface water	natural	3.9-9.2	no	yes	no	HOCl	5	NA	NA	1	25	NA	NA	dark	200-420	5	280-550	2	1200	Raman	NA	peak intensity	NA	NA	NA	NA	NA	fluorophore_index	FI	NA	NA	THMs	tribromomethane	48	NA	NA	NA	NA	Li_2021	2021	CHN
34	surface water	no	reservoir-surface water	natural	3.9-9.2	no	yes	no	HOCl	5	NA	NA	1	25	NA	NA	dark	NA	NA	NA	NA	NA	NA	NA	peak intensity	NA	NA	NA	NA	NA	UV	UV	254	NA	THMs	tribromomethane	48	NA	NA	NA	NA	Li_2021	2021	CHN
34	surface water	no	reservoir-surface water	natural	3.9-9.2	no	yes	no	HOCl	5	NA	NA	1	25	NA	NA	dark	200-420	5	280-550	2	1200	Raman	NA	PARAFAC	DOMFluor	NA	split-half analysis	Raman-Lawaetz_2009	dilute	tyrosine-like	C1	275	320	HANs	trichloroacetonitrile, dibromoacetonitrile	48	NA	NA	NA	NA	Li_2021	2021	CHN
34	surface water	no	reservoir-surface water	natural	3.9-9.2	no	yes	no	HOCl	5	NA	NA	1	25	NA	NA	dark	200-420	5	280-550	2	1200	Raman	NA	PARAFAC	DOMFluor	NA	split-half analysis	Raman-Lawaetz_2009	dilute	tryptophan-like	C2	240	350	HANs	trichloroacetonitrile, dibromoacetonitrile	48	NA	NA	NA	NA	Li_2021	2021	CHN
34	surface water	no	reservoir-surface water	natural	3.9-9.2	no	yes	no	HOCl	5	NA	NA	1	25	NA	NA	dark	200-420	5	280-550	2	1200	Raman	NA	PARAFAC	DOMFluor	NA	split-half analysis	Raman-Lawaetz_2009	dilute	humic-like	C3	245, 350	460	HANs	trichloroacetonitrile, dibromoacetonitrile	48	NA	NA	NA	NA	Li_2021	2021	CHN
34	surface water	no	reservoir-surface water	natural	3.9-9.2	no	yes	no	HOCl	5	NA	NA	1	25	NA	NA	dark	200-420	5	280-550	2	1200	Raman	NA	PARAFAC	DOMFluor	NA	split-half analysis	Raman-Lawaetz_2009	dilute	microbial humic-like	C4	240, 310	390	HANs	trichloroacetonitrile, dibromoacetonitrile	48	NA	NA	NA	NA	Li_2021	2021	CHN
34	surface water	no	reservoir-surface water	natural	3.9-9.2	no	yes	no	HOCl	5	NA	NA	1	25	NA	NA	dark	200-420	5	280-550	2	1200	Raman	NA	peak intensity	NA	NA	NA	NA	NA	fluorophore_index	FI	NA	NA	HANs	trichloroacetonitrile, dibromoacetonitrile	48	NA	NA	NA	NA	Li_2021	2021	CHN
34	surface water	no	reservoir-surface water	natural	3.9-9.2	no	yes	no	HOCl	5	NA	NA	1	25	NA	NA	dark	NA	NA	NA	NA	NA	NA	NA	peak intensity	NA	NA	NA	NA	NA	UV	UV	254	NA	HANs	trichloroacetonitrile, dibromoacetonitrile	48	NA	NA	NA	NA	Li_2021	2021	CHN
34	surface water	no	reservoir-surface water	natural	3.9-9.2	no	yes	no	HOCl	5	NA	NA	1	25	NA	NA	dark	200-420	5	280-550	2	1200	Raman	NA	PARAFAC	DOMFluor	NA	split-half analysis	Raman-Lawaetz_2009	dilute	tyrosine-like	C1	275	320	THMs	trichloromethane	48	lin	neg	0.30	0.1	Li_2021	2021	CHN
34	surface water	no	reservoir-surface water	natural	3.9-9.2	no	yes	no	HOCl	5	NA	NA	1	25	NA	NA	dark	200-420	5	280-550	2	1200	Raman	NA	PARAFAC	DOMFluor	NA	split-half analysis	Raman-Lawaetz_2009	dilute	tryptophan-like	C2	240	350	THMs	trichloromethane	48	lin	neg	0.29	0.1	Li_2021	2021	CHN
34	surface water	no	reservoir-surface water	natural	3.9-9.2	no	yes	no	HOCl	5	NA	NA	1	25	NA	NA	dark	200-420	5	280-550	2	1200	Raman	NA	PARAFAC	DOMFluor	NA	split-half analysis	Raman-Lawaetz_2009	dilute	humic-like	C3	245, 350	460	THMs	trichloromethane	48	lin	neg	0.31	0.1	Li_2021	2021	CHN
34	surface water	no	reservoir-surface water	natural	3.9-9.2	no	yes	no	HOCl	5	NA	NA	1	25	NA	NA	dark	200-420	5	280-550	2	1200	Raman	NA	PARAFAC	DOMFluor	NA	split-half analysis	Raman-Lawaetz_2009	dilute	microbial humic-like	C4	240, 310	390	THMs	trichloromethane	48	lin	neg	0.23	0.1	Li_2021	2021	CHN
34	surface water	no	reservoir-surface water	natural	3.9-9.2	no	yes	no	HOCl	5	NA	NA	1	25	NA	NA	dark	200-420	5	280-550	2	1200	Raman	NA	peak intensity	NA	NA	NA	NA	NA	fluorophore_index	FI	NA	NA	THMs	trichloromethane	48	lin	neg	0.30	0.1	Li_2021	2021	CHN
34	surface water	no	reservoir-surface water	natural	3.9-9.2	no	yes	no	HOCl	5	NA	NA	1	25	NA	NA	dark	NA	NA	NA	NA	NA	NA	NA	peak intensity	NA	NA	NA	NA	NA	UV	UV	254	NA	THMs	trichloromethane	48	lin	pos	0.27	0.1	Li_2021	2021	CHN
34	surface water	no	reservoir-surface water	natural	3.9-9.2	no	yes	no	HOCl	5	NA	NA	1	25	NA	NA	dark	200-420	5	280-550	2	1200	Raman	NA	PARAFAC	DOMFluor	NA	split-half analysis	Raman-Lawaetz_2009	dilute	tyrosine-like	C1	275	320	C-DBPs	trichloromethane, bromodichloromethane, dibromochloromethane, 1,1-dichloro-2-propanone, 1,1,1-trichloro-2-propanone	48	lin	neg	0.30	0.1	Li_2021	2021	CHN
34	surface water	no	reservoir-surface water	natural	3.9-9.2	no	yes	no	HOCl	5	NA	NA	1	25	NA	NA	dark	200-420	5	280-550	2	1200	Raman	NA	PARAFAC	DOMFluor	NA	split-half analysis	Raman-Lawaetz_2009	dilute	tryptophan-like	C2	240	350	C-DBPs	trichloromethane, bromodichloromethane, dibromochloromethane, 1,1-dichloro-2-propanone, 1,1,1-trichloro-2-propanone	48	lin	neg	0.28	0.1	Li_2021	2021	CHN
34	surface water	no	reservoir-surface water	natural	3.9-9.2	no	yes	no	HOCl	5	NA	NA	1	25	NA	NA	dark	200-420	5	280-550	2	1200	Raman	NA	PARAFAC	DOMFluor	NA	split-half analysis	Raman-Lawaetz_2009	dilute	humic-like	C3	245, 350	460	C-DBPs	trichloromethane, bromodichloromethane, dibromochloromethane, 1,1-dichloro-2-propanone, 1,1,1-trichloro-2-propanone	48	lin	neg	0.28	0.1	Li_2021	2021	CHN
34	surface water	no	reservoir-surface water	natural	3.9-9.2	no	yes	no	HOCl	5	NA	NA	1	25	NA	NA	dark	200-420	5	280-550	2	1200	Raman	NA	PARAFAC	DOMFluor	NA	split-half analysis	Raman-Lawaetz_2009	dilute	microbial humic-like	C4	240, 310	390	C-DBPs	trichloromethane, bromodichloromethane, dibromochloromethane, 1,1-dichloro-2-propanone, 1,1,1-trichloro-2-propanone	48	lin	neg	0.17	0.1	Li_2021	2021	CHN
34	surface water	no	reservoir-surface water	natural	3.9-9.2	no	yes	no	HOCl	5	NA	NA	1	25	NA	NA	dark	200-420	5	280-550	2	1200	Raman	NA	peak intensity	NA	NA	NA	NA	NA	fluorophore_index	FI	NA	NA	C-DBPs	trichloromethane, bromodichloromethane, dibromochloromethane, 1,1-dichloro-2-propanone, 1,1,1-trichloro-2-propanone	48	lin	neg	0.29	0.1	Li_2021	2021	CHN
34	surface water	no	reservoir-surface water	natural	3.9-9.2	no	yes	no	HOCl	5	NA	NA	1	25	NA	NA	dark	NA	NA	NA	NA	NA	NA	NA	peak intensity	NA	NA	NA	NA	NA	UV	UV	254	NA	C-DBPs	trichloromethane, bromodichloromethane, dibromochloromethane, 1,1-dichloro-2-propanone, 1,1,1-trichloro-2-propanone	48	lin	pos	0.40	0.01	Li_2021	2021	CHN
34	surface water	no	reservoir-surface water	natural	3.9-9.2	no	yes	no	HOCl	5	NA	NA	1	25	NA	NA	dark	200-420	5	280-550	2	1200	Raman	NA	PARAFAC	DOMFluor	NA	split-half analysis	Raman-Lawaetz_2009	dilute	tyrosine-like	C1	275	320	DBPs	trichloromethane, bromodichloromethane, dibromochloromethane, 1,1-dichloro-2-propanone, 1,1,1-trichloro-2-propanone, dichloroacetonitrile, bromochloroacetonitrile	48	lin	neg	0.27	0.1	Li_2021	2021	CHN
34	surface water	no	reservoir-surface water	natural	3.9-9.2	no	yes	no	HOCl	5	NA	NA	1	25	NA	NA	dark	200-420	5	280-550	2	1200	Raman	NA	PARAFAC	DOMFluor	NA	split-half analysis	Raman-Lawaetz_2009	dilute	tryptophan-like	C2	240	350	DBPs	trichloromethane, bromodichloromethane, dibromochloromethane, 1,1-dichloro-2-propanone, 1,1,1-trichloro-2-propanone, dichloroacetonitrile, bromochloroacetonitrile	48	lin	neg	0.26	0.1	Li_2021	2021	CHN
34	surface water	no	reservoir-surface water	natural	3.9-9.2	no	yes	no	HOCl	5	NA	NA	1	25	NA	NA	dark	200-420	5	280-550	2	1200	Raman	NA	PARAFAC	DOMFluor	NA	split-half analysis	Raman-Lawaetz_2009	dilute	humic-like	C3	245, 350	460	DBPs	trichloromethane, bromodichloromethane, dibromochloromethane, 1,1-dichloro-2-propanone, 1,1,1-trichloro-2-propanone, dichloroacetonitrile, bromochloroacetonitrile	48	lin	neg	0.24	0.1	Li_2021	2021	CHN
34	surface water	no	reservoir-surface water	natural	3.9-9.2	no	yes	no	HOCl	5	NA	NA	1	25	NA	NA	dark	200-420	5	280-550	2	1200	Raman	NA	PARAFAC	DOMFluor	NA	split-half analysis	Raman-Lawaetz_2009	dilute	microbial humic-like	C4	240, 310	390	DBPs	trichloromethane, bromodichloromethane, dibromochloromethane, 1,1-dichloro-2-propanone, 1,1,1-trichloro-2-propanone, dichloroacetonitrile, bromochloroacetonitrile	48	lin	neg	0.13	0.1	Li_2021	2021	CHN
34	surface water	no	reservoir-surface water	natural	3.9-9.2	no	yes	no	HOCl	5	NA	NA	1	25	NA	NA	dark	200-420	5	280-550	2	1200	Raman	NA	peak intensity	NA	NA	NA	NA	NA	fluorophore_index	FI	NA	NA	DBPs	trichloromethane, bromodichloromethane, dibromochloromethane, 1,1-dichloro-2-propanone, 1,1,1-trichloro-2-propanone, dichloroacetonitrile, bromochloroacetonitrile	48	lin	neg	0.26	0.1	Li_2021	2021	CHN
34	surface water	no	reservoir-surface water	natural	3.9-9.2	no	yes	no	HOCl	5	NA	NA	1	25	NA	NA	dark	NA	NA	NA	NA	NA	NA	NA	peak intensity	NA	NA	NA	NA	NA	UV	UV	254	NA	DBPs	trichloromethane, bromodichloromethane, dibromochloromethane, 1,1-dichloro-2-propanone, 1,1,1-trichloro-2-propanone, dichloroacetonitrile, bromochloroacetonitrile	48	lin	pos	0.42	0.01	Li_2021	2021	CHN
34	surface water	no	reservoir-surface water	natural	3.9-9.2	no	yes	no	HOCl	5	NA	NA	1	25	NA	NA	dark	200-420	5	280-550	2	1200	Raman	NA	PARAFAC	DOMFluor	NA	split-half analysis	Raman-Lawaetz_2009	dilute	tyrosine-like	C1	275	320	HNMs	trichloronitromethane	48	NA	NA	NA	NA	Li_2021	2021	CHN
34	surface water	no	reservoir-surface water	natural	3.9-9.2	no	yes	no	HOCl	5	NA	NA	1	25	NA	NA	dark	200-420	5	280-550	2	1200	Raman	NA	PARAFAC	DOMFluor	NA	split-half analysis	Raman-Lawaetz_2009	dilute	tryptophan-like	C2	240	350	HNMs	trichloronitromethane	48	NA	NA	NA	NA	Li_2021	2021	CHN
34	surface water	no	reservoir-surface water	natural	3.9-9.2	no	yes	no	HOCl	5	NA	NA	1	25	NA	NA	dark	200-420	5	280-550	2	1200	Raman	NA	PARAFAC	DOMFluor	NA	split-half analysis	Raman-Lawaetz_2009	dilute	humic-like	C3	245, 350	460	HNMs	trichloronitromethane	48	NA	NA	NA	NA	Li_2021	2021	CHN
34	surface water	no	reservoir-surface water	natural	3.9-9.2	no	yes	no	HOCl	5	NA	NA	1	25	NA	NA	dark	200-420	5	280-550	2	1200	Raman	NA	PARAFAC	DOMFluor	NA	split-half analysis	Raman-Lawaetz_2009	dilute	microbial humic-like	C4	240, 310	390	HNMs	trichloronitromethane	48	NA	NA	NA	NA	Li_2021	2021	CHN
34	surface water	no	reservoir-surface water	natural	3.9-9.2	no	yes	no	HOCl	5	NA	NA	1	25	NA	NA	dark	200-420	5	280-550	2	1200	Raman	NA	peak intensity	NA	NA	NA	NA	NA	fluorophore_index	FI	NA	NA	HNMs	trichloronitromethane	48	NA	NA	NA	NA	Li_2021	2021	CHN
34	surface water	no	reservoir-surface water	natural	3.9-9.2	no	yes	no	HOCl	5	NA	NA	1	25	NA	NA	dark	NA	NA	NA	NA	NA	NA	NA	peak intensity	NA	NA	NA	NA	NA	UV	UV	254	NA	HNMs	trichloronitromethane	48	NA	NA	NA	NA	Li_2021	2021	CHN
35	surface water	coagulation-sedimentation-filtration treatment process,	raw ad post-treatment	natural	2.5-3	CaCO3	yes	no	HOCl	NA	1	Na2S2O3	1	25	7	PO4	dark	NA	NA	NA	NA	NA	NA	NA	peak intensity	NA	NA	NA	NA	NA	UV	UV	254	NA	HKs	1,1,1-trichloro-2-propanone	NA	lin	pos	0.93	0.05	Li_2022	2022	CHN
35	surface water	coagulation-sedimentation-filtration treatment process,	raw ad post-treatment	natural	2.5-3	CaCO3	yes	no	HOCl	NA	1	Na2S2O3	1	25	7	PO4	dark	200-400	5	250-550	1	12000	NA	NA	PARAFAC	DOMFluor	NA	NA	Raman-Bahram_2006	NA	fulvic-like	C1	245, 340	438	HKs	1,1,1-trichloro-2-propanone	NA	lin	pos	0.81	0.05	Li_2022	2022	CHN
35	surface water	coagulation-sedimentation-filtration treatment process,	raw ad post-treatment	natural	2.5-3	CaCO3	yes	no	HOCl	NA	1	Na2S2O3	1	25	7	PO4	dark	200-400	5	250-550	1	12000	NA	NA	PARAFAC	DOMFluor	NA	NA	Raman-Bahram_2006	NA	humic-like	C2	270, 365	482	HKs	1,1,1-trichloro-2-propanone	NA	lin	pos	0.86	0.05	Li_2022	2022	CHN
35	surface water	coagulation-sedimentation-filtration treatment process,	raw ad post-treatment	natural	2.5-3	CaCO3	yes	no	HOCl	NA	1	Na2S2O3	1	25	7	PO4	dark	200-400	5	250-550	1	12000	NA	NA	PARAFAC	DOMFluor	NA	NA	Raman-Bahram_2006	NA	microbial humic-like	C3	280	380	HKs	1,1,1-trichloro-2-propanone	NA	lin	pos	0.14	0.1	Li_2022	2022	CHN
35	surface water	coagulation-sedimentation-filtration treatment process,	raw ad post-treatment	natural	2.5-3	CaCO3	yes	no	HOCl	NA	1	Na2S2O3	1	25	7	PO4	dark	NA	NA	NA	NA	NA	NA	NA	peak intensity	NA	NA	NA	NA	NA	UV	UV	254	NA	HKs	1,1-dichloro-2-propanone	NA	NA	NA	NA	NA	Li_2022	2022	CHN
35	surface water	coagulation-sedimentation-filtration treatment process,	raw ad post-treatment	natural	2.5-3	CaCO3	yes	no	HOCl	NA	1	Na2S2O3	1	25	7	PO4	dark	200-400	5	250-550	1	12000	NA	NA	PARAFAC	DOMFluor	NA	NA	Raman-Bahram_2006	NA	fulvic-like	C1	245, 340	438	HKs	1,1-dichloro-2-propanone	NA	NA	NA	NA	NA	Li_2022	2022	CHN
35	surface water	coagulation-sedimentation-filtration treatment process,	raw ad post-treatment	natural	2.5-3	CaCO3	yes	no	HOCl	NA	1	Na2S2O3	1	25	7	PO4	dark	200-400	5	250-550	1	12000	NA	NA	PARAFAC	DOMFluor	NA	NA	Raman-Bahram_2006	NA	humic-like	C2	270, 365	482	HKs	1,1-dichloro-2-propanone	NA	NA	NA	NA	NA	Li_2022	2022	CHN
35	surface water	coagulation-sedimentation-filtration treatment process,	raw ad post-treatment	natural	2.5-3	CaCO3	yes	no	HOCl	NA	1	Na2S2O3	1	25	7	PO4	dark	200-400	5	250-550	1	12000	NA	NA	PARAFAC	DOMFluor	NA	NA	Raman-Bahram_2006	NA	microbial humic-like	C3	280	380	HKs	1,1-dichloro-2-propanone	NA	NA	NA	NA	NA	Li_2022	2022	CHN
35	surface water	coagulation-sedimentation-filtration treatment process,	raw ad post-treatment	natural	2.5-3	CaCO3	yes	no	HOCl	NA	1	Na2S2O3	1	25	7	PO4	dark	NA	NA	NA	NA	NA	NA	NA	peak intensity	NA	NA	NA	NA	NA	UV	UV	254	NA	HANs	trichloroacetonitrile, dibromoacetonitrile	NA	NA	NA	NA	NA	Li_2022	2022	CHN
35	surface water	coagulation-sedimentation-filtration treatment process,	raw ad post-treatment	natural	2.5-3	CaCO3	yes	no	HOCl	NA	1	Na2S2O3	1	25	7	PO4	dark	200-400	5	250-550	1	12000	NA	NA	PARAFAC	DOMFluor	NA	NA	Raman-Bahram_2006	NA	fulvic-like	C1	245, 340	438	HANs	trichloroacetonitrile, dibromoacetonitrile	NA	NA	NA	NA	NA	Li_2022	2022	CHN
35	surface water	coagulation-sedimentation-filtration treatment process,	raw ad post-treatment	natural	2.5-3	CaCO3	yes	no	HOCl	NA	1	Na2S2O3	1	25	7	PO4	dark	200-400	5	250-550	1	12000	NA	NA	PARAFAC	DOMFluor	NA	NA	Raman-Bahram_2006	NA	humic-like	C2	270, 365	482	HANs	trichloroacetonitrile, dibromoacetonitrile	NA	NA	NA	NA	NA	Li_2022	2022	CHN
35	surface water	coagulation-sedimentation-filtration treatment process,	raw ad post-treatment	natural	2.5-3	CaCO3	yes	no	HOCl	NA	1	Na2S2O3	1	25	7	PO4	dark	200-400	5	250-550	1	12000	NA	NA	PARAFAC	DOMFluor	NA	NA	Raman-Bahram_2006	NA	microbial humic-like	C3	280	380	HANs	trichloroacetonitrile, dibromoacetonitrile	NA	NA	NA	NA	NA	Li_2022	2022	CHN
35	surface water	coagulation-sedimentation-filtration treatment process,	raw ad post-treatment	natural	2.5-3	CaCO3	yes	no	HOCl	NA	1	Na2S2O3	1	25	7	PO4	dark	NA	NA	NA	NA	NA	NA	NA	peak intensity	NA	NA	NA	NA	NA	UV	UV	254	NA	HAAs	dichloroacetic acid, trichloroacetic acid, bromochloroacetic acid	NA	lin	pos	0.99	0.05	Li_2022	2022	CHN
35	surface water	coagulation-sedimentation-filtration treatment process,	raw ad post-treatment	natural	2.5-3	CaCO3	yes	no	HOCl	NA	1	Na2S2O3	1	25	7	PO4	dark	200-400	5	250-550	1	12000	NA	NA	PARAFAC	DOMFluor	NA	NA	Raman-Bahram_2006	NA	fulvic-like	C1	245, 340	438	HAAs	dichloroacetic acid, trichloroacetic acid, bromochloroacetic acid	NA	lin	pos	0.89	0.05	Li_2022	2022	CHN
35	surface water	coagulation-sedimentation-filtration treatment process,	raw ad post-treatment	natural	2.5-3	CaCO3	yes	no	HOCl	NA	1	Na2S2O3	1	25	7	PO4	dark	200-400	5	250-550	1	12000	NA	NA	PARAFAC	DOMFluor	NA	NA	Raman-Bahram_2006	NA	humic-like	C2	270, 365	482	HAAs	dichloroacetic acid, trichloroacetic acid, bromochloroacetic acid	NA	lin	pos	0.93	0.05	Li_2022	2022	CHN
35	surface water	coagulation-sedimentation-filtration treatment process,	raw ad post-treatment	natural	2.5-3	CaCO3	yes	no	HOCl	NA	1	Na2S2O3	1	25	7	PO4	dark	200-400	5	250-550	1	12000	NA	NA	PARAFAC	DOMFluor	NA	NA	Raman-Bahram_2006	NA	microbial humic-like	C3	280	380	HAAs	dichloroacetic acid, trichloroacetic acid, bromochloroacetic acid	NA	lin	pos	0.24	0.05	Li_2022	2022	CHN
35	surface water	coagulation-sedimentation-filtration treatment process,	raw ad post-treatment	natural	2.5-3	CaCO3	yes	no	HOCl	NA	1	Na2S2O3	1	25	7	PO4	dark	NA	NA	NA	NA	NA	NA	NA	peak intensity	NA	NA	NA	NA	NA	UV	UV	254	NA	HANs	dichloroacetonitrile, bromochloroacetonitrile	NA	lin	pos	0.97	0.05	Li_2022	2022	CHN
35	surface water	coagulation-sedimentation-filtration treatment process,	raw ad post-treatment	natural	2.5-3	CaCO3	yes	no	HOCl	NA	1	Na2S2O3	1	25	7	PO4	dark	200-400	5	250-550	1	12000	NA	NA	PARAFAC	DOMFluor	NA	NA	Raman-Bahram_2006	NA	fulvic-like	C1	245, 340	438	HANs	dichloroacetonitrile, bromochloroacetonitrile	NA	lin	pos	0.85	0.05	Li_2022	2022	CHN
35	surface water	coagulation-sedimentation-filtration treatment process,	raw ad post-treatment	natural	2.5-3	CaCO3	yes	no	HOCl	NA	1	Na2S2O3	1	25	7	PO4	dark	200-400	5	250-550	1	12000	NA	NA	PARAFAC	DOMFluor	NA	NA	Raman-Bahram_2006	NA	humic-like	C2	270, 365	482	HANs	dichloroacetonitrile, bromochloroacetonitrile	NA	lin	pos	0.90	0.05	Li_2022	2022	CHN
35	surface water	coagulation-sedimentation-filtration treatment process,	raw ad post-treatment	natural	2.5-3	CaCO3	yes	no	HOCl	NA	1	Na2S2O3	1	25	7	PO4	dark	200-400	5	250-550	1	12000	NA	NA	PARAFAC	DOMFluor	NA	NA	Raman-Bahram_2006	NA	microbial humic-like	C3	280	380	HANs	dichloroacetonitrile, bromochloroacetonitrile	NA	lin	pos	0.17	0.1	Li_2022	2022	CHN
35	surface water	coagulation-sedimentation-filtration treatment process,	raw ad post-treatment	natural	2.5-3	CaCO3	yes	no	HOCl	NA	1	Na2S2O3	1	25	7	PO4	dark	NA	NA	NA	NA	NA	NA	NA	peak intensity	NA	NA	NA	NA	NA	UV	UV	254	NA	HAAs	monochloroacetic acid, monobromoacetic acid, dibromoacetic acid, bromodichloroacetic acid, dibromochloroacetic acid, tribromoacetic acid	NA	NA	NA	NA	NA	Li_2022	2022	CHN
35	surface water	coagulation-sedimentation-filtration treatment process,	raw ad post-treatment	natural	2.5-3	CaCO3	yes	no	HOCl	NA	1	Na2S2O3	1	25	7	PO4	dark	200-400	5	250-550	1	12000	NA	NA	PARAFAC	DOMFluor	NA	NA	Raman-Bahram_2006	NA	fulvic-like	C1	245, 340	438	HAAs	monochloroacetic acid, monobromoacetic acid, dibromoacetic acid, bromodichloroacetic acid, dibromochloroacetic acid, tribromoacetic acid	NA	NA	NA	NA	NA	Li_2022	2022	CHN
35	surface water	coagulation-sedimentation-filtration treatment process,	raw ad post-treatment	natural	2.5-3	CaCO3	yes	no	HOCl	NA	1	Na2S2O3	1	25	7	PO4	dark	200-400	5	250-550	1	12000	NA	NA	PARAFAC	DOMFluor	NA	NA	Raman-Bahram_2006	NA	humic-like	C2	270, 365	482	HAAs	monochloroacetic acid, monobromoacetic acid, dibromoacetic acid, bromodichloroacetic acid, dibromochloroacetic acid, tribromoacetic acid	NA	NA	NA	NA	NA	Li_2022	2022	CHN
35	surface water	coagulation-sedimentation-filtration treatment process,	raw ad post-treatment	natural	2.5-3	CaCO3	yes	no	HOCl	NA	1	Na2S2O3	1	25	7	PO4	dark	200-400	5	250-550	1	12000	NA	NA	PARAFAC	DOMFluor	NA	NA	Raman-Bahram_2006	NA	microbial humic-like	C3	280	380	HAAs	monochloroacetic acid, monobromoacetic acid, dibromoacetic acid, bromodichloroacetic acid, dibromochloroacetic acid, tribromoacetic acid	NA	NA	NA	NA	NA	Li_2022	2022	CHN
35	surface water	coagulation-sedimentation-filtration treatment process,	raw ad post-treatment	natural	2.5-3	CaCO3	yes	no	HOCl	NA	1	Na2S2O3	1	25	7	PO4	dark	NA	NA	NA	NA	NA	NA	NA	peak intensity	NA	NA	NA	NA	NA	UV	UV	254	NA	THMs	tribromomethane	NA	NA	NA	NA	NA	Li_2022	2022	CHN
35	surface water	coagulation-sedimentation-filtration treatment process,	raw ad post-treatment	natural	2.5-3	CaCO3	yes	no	HOCl	NA	1	Na2S2O3	1	25	7	PO4	dark	200-400	5	250-550	1	12000	NA	NA	PARAFAC	DOMFluor	NA	NA	Raman-Bahram_2006	NA	fulvic-like	C1	245, 340	438	THMs	tribromomethane	NA	NA	NA	NA	NA	Li_2022	2022	CHN
35	surface water	coagulation-sedimentation-filtration treatment process,	raw ad post-treatment	natural	2.5-3	CaCO3	yes	no	HOCl	NA	1	Na2S2O3	1	25	7	PO4	dark	200-400	5	250-550	1	12000	NA	NA	PARAFAC	DOMFluor	NA	NA	Raman-Bahram_2006	NA	humic-like	C2	270, 365	482	THMs	tribromomethane	NA	NA	NA	NA	NA	Li_2022	2022	CHN
35	surface water	coagulation-sedimentation-filtration treatment process,	raw ad post-treatment	natural	2.5-3	CaCO3	yes	no	HOCl	NA	1	Na2S2O3	1	25	7	PO4	dark	200-400	5	250-550	1	12000	NA	NA	PARAFAC	DOMFluor	NA	NA	Raman-Bahram_2006	NA	microbial humic-like	C3	280	380	THMs	tribromomethane	NA	NA	NA	NA	NA	Li_2022	2022	CHN
35	surface water	coagulation-sedimentation-filtration treatment process,	raw ad post-treatment	natural	2.5-3	CaCO3	yes	no	HOCl	NA	1	Na2S2O3	1	25	7	PO4	dark	NA	NA	NA	NA	NA	NA	NA	peak intensity	NA	NA	NA	NA	NA	UV	UV	254	NA	THMs	trichloromethane, bromodichloromethane, dibromochloromethane	NA	lin	pos	0.967	0.05	Li_2022	2022	CHN
35	surface water	coagulation-sedimentation-filtration treatment process,	raw ad post-treatment	natural	2.5-3	CaCO3	yes	no	HOCl	NA	1	Na2S2O3	1	25	7	PO4	dark	200-400	5	250-550	1	12000	NA	NA	PARAFAC	DOMFluor	NA	NA	Raman-Bahram_2006	NA	fulvic-like	C1	245, 340	438	THMs	trichloromethane, bromodichloromethane, dibromochloromethane	NA	lin	pos	0.921	0.05	Li_2022	2022	CHN
35	surface water	coagulation-sedimentation-filtration treatment process,	raw ad post-treatment	natural	2.5-3	CaCO3	yes	no	HOCl	NA	1	Na2S2O3	1	25	7	PO4	dark	200-400	5	250-550	1	12000	NA	NA	PARAFAC	DOMFluor	NA	NA	Raman-Bahram_2006	NA	humic-like	C2	270, 365	482	THMs	trichloromethane, bromodichloromethane, dibromochloromethane	NA	lin	pos	0.958	0.05	Li_2022	2022	CHN
35	surface water	coagulation-sedimentation-filtration treatment process,	raw ad post-treatment	natural	2.5-3	CaCO3	yes	no	HOCl	NA	1	Na2S2O3	1	25	7	PO4	dark	200-400	5	250-550	1	12000	NA	NA	PARAFAC	DOMFluor	NA	NA	Raman-Bahram_2006	NA	microbial humic-like	C3	280	380	THMs	trichloromethane, bromodichloromethane, dibromochloromethane	NA	lin	pos	0.393	0.05	Li_2022	2022	CHN
35	surface water	coagulation-sedimentation-filtration treatment process,	raw ad post-treatment	natural	2.5-3	CaCO3	yes	no	HOCl	NA	1	Na2S2O3	1	25	7	PO4	dark	NA	NA	NA	NA	NA	NA	NA	peak intensity	NA	NA	NA	NA	NA	UV	UV	254	NA	HNMs	trichloronitromethane	NA	NA	NA	NA	NA	Li_2022	2022	CHN
35	surface water	coagulation-sedimentation-filtration treatment process,	raw ad post-treatment	natural	2.5-3	CaCO3	yes	no	HOCl	NA	1	Na2S2O3	1	25	7	PO4	dark	200-400	5	250-550	1	12000	NA	NA	PARAFAC	DOMFluor	NA	NA	Raman-Bahram_2006	NA	fulvic-like	C1	245, 340	438	HNMs	trichloronitromethane	NA	NA	NA	NA	NA	Li_2022	2022	CHN
35	surface water	coagulation-sedimentation-filtration treatment process,	raw ad post-treatment	natural	2.5-3	CaCO3	yes	no	HOCl	NA	1	Na2S2O3	1	25	7	PO4	dark	200-400	5	250-550	1	12000	NA	NA	PARAFAC	DOMFluor	NA	NA	Raman-Bahram_2006	NA	humic-like	C2	270, 365	482	HNMs	trichloronitromethane	NA	NA	NA	NA	NA	Li_2022	2022	CHN
35	surface water	coagulation-sedimentation-filtration treatment process,	raw ad post-treatment	natural	2.5-3	CaCO3	yes	no	HOCl	NA	1	Na2S2O3	1	25	7	PO4	dark	200-400	5	250-550	1	12000	NA	NA	PARAFAC	DOMFluor	NA	NA	Raman-Bahram_2006	NA	microbial humic-like	C3	280	380	HNMs	trichloronitromethane	NA	NA	NA	NA	NA	Li_2022	2022	CHN
36	surface water	coagulation with aluminium salt	untreated raw	natural	0.3-3.7	Br, CaCO3, Sulfate	yes	5710B	HOCl	7-16	3	NH4Cl	7	room	7	yes-NA	dark	NA	NA	NA	NA	NA	NA	NA	NA	NA	NA	NA	NA	NA	NA	NA	NA	NA	HKs	1,1,1-trichloro-2-propanone	44	NA	NA	NA	NA	Pifer.ees_2014	2014	USA
36	surface water	coagulation with aluminium salt	untreated raw	natural	0.3-3.7	Br, CaCO3, Sulfate	yes	5710B	HOCl	7-16	3	NH4Cl	7	room	7	yes-NA	dark	NA	NA	NA	NA	NA	NA	NA	NA	NA	NA	NA	NA	NA	NA	NA	NA	NA	HANs	dichloroacetonitrile, trichloroacetonitrile	44	NA	NA	NA	NA	Pifer.ees_2014	2014	USA
36	surface water	coagulation with aluminium salt	untreated raw	natural	0.3-3.7	Br, CaCO3, Sulfate	yes	5710B	HOCl	7-16	3	NH4Cl	7	room	7	yes-NA	dark	200–400	1	270–600	1	2000	Raman	NA	PARAFAC	DOMFluor	NA	split-half analysis	Raman, Rayleigh-Cleanscan	Ohno_2002	humic-like	C3	270, 371	456	NA	NA	44	NA	NA	NA	NA	Pifer.ees_2014	2014	USA
36	surface water	coagulation with aluminium salt	untreated raw	natural	0.3-3.7	Br, CaCO3, Sulfate	yes	5710B	HOCl	7-16	3	NH4Cl	7	room	7	yes-NA	dark	200–400	1	270–600	1	2000	Raman	NA	PARAFAC	DOMFluor	NA	split-half analysis	Raman, Rayleigh-Cleanscan	Ohno_2002	tryptophan-like	C4	229	359	NA	NA	44	NA	NA	NA	NA	Pifer.ees_2014	2014	USA
36	surface water	coagulation with aluminium salt	untreated raw	natural	0.3-3.7	Br, CaCO3, Sulfate	yes	5710B	HOCl	7-16	3	NH4Cl	7	room	7	yes-NA	dark	200–400	1	270–600	1	2000	Raman	NA	PARAFAC	DOMFluor	NA	split-half analysis	Raman, Rayleigh-Cleanscan	Ohno_2002	humic-like	C5	229, 371	481	NA	NA	44	NA	NA	NA	NA	Pifer.ees_2014	2014	USA
36	surface water	coagulation with aluminium salt	untreated raw	natural	0.3-3.7	Br, CaCO3, Sulfate	yes	5710B	HOCl	7-16	3	NH4Cl	7	room	7	yes-NA	dark	200–400	1	270–600	1	2000	Raman	NA	PARAFAC	DOMFluor	NA	split-half analysis	Raman, Rayleigh-Cleanscan	Ohno_2002	microbial humic-like	C6	209, 322	396	NA	NA	44	NA	NA	NA	NA	Pifer.ees_2014	2014	USA
36	surface water	coagulation with aluminium salt	untreated raw	natural	0.3-3.7	Br, CaCO3, Sulfate	yes	5710B	HOCl	7-16	3	NH4Cl	7	room	7	yes-NA	dark	NA	NA	NA	NA	NA	NA	NA	peak intensity	NA	NA	NA	NA	NA	UV	UV	254	NA	THMs	trichloromethane, bromodichloromethane, dibromochloromethane, tribromomethane	44	lin	pos	0.89	0.05	Pifer.ees_2014	2014	USA
36	surface water	coagulation with aluminium salt	untreated raw	natural	0.3-3.7	Br, CaCO3, Sulfate	yes	5710B	HOCl	7-16	3	NH4Cl	7	room	7	yes-NA	dark	200–400	1	270–600	1	2000	Raman	NA	peak intensity	NA	NA	NA	NA	NA	fluorophore_index	FI	240	562	THMs	trichloromethane, bromodichloromethane, dibromochloromethane, tribromomethane	44	lin	pos	0.81	0.05	Pifer.ees_2014	2014	USA
36	surface water	coagulation with aluminium salt	untreated raw	natural	0.3-3.7	Br, CaCO3, Sulfate	yes	5710B	HOCl	7-16	3	NH4Cl	7	room	7	yes-NA	dark	200–400	1	270–600	1	2000	Raman	NA	PARAFAC	DOMFluor	NA	split-half analysis	Raman, Rayleigh-Cleanscan	Ohno_2002	fulvic-like	C1	238, 328	426	THMs	trichloromethane, bromodichloromethane, dibromochloromethane, tribromomethane	44	lin	pos	0.73	0.05	Pifer.ees_2014	2014	USA
36	surface water	coagulation with aluminium salt	untreated raw	natural	0.3-3.7	Br, CaCO3, Sulfate	yes	5710B	HOCl	7-16	3	NH4Cl	7	room	7	yes-NA	dark	200–400	1	270–600	1	2000	Raman	NA	PARAFAC	DOMFluor	NA	split-half analysis	Raman, Rayleigh-Cleanscan	Ohno_2002	fulvic-like	C2	264, 358	456	THMs	trichloromethane, bromodichloromethane, dibromochloromethane, tribromomethane	44	lin	pos	0.78	0.05	Pifer.ees_2014	2014	USA
37	surface water	ozone and nanofiltration	treated water	natural	5.8	no	yes	no	O3	0-1.5	NA	N2	0.04	NA	7.6	no	NA	NA	NA	NA	NA	NA	NA	NA	peak intensity	NA	NA	NA	NA	NA	UV	UV	254	NA	THMs	bromodichloromethane	15	lin	pos	0.98	0.01	Siddique_2022	2022	CHN
37	surface water	ozone and nanofiltration	treated water	natural	5.8	no	yes	no	O3	0-1.5	NA	N2	0.04	NA	7.6	no	NA	200–500	5	250–500	1	12000	Raman	NA	area integration	NA	NA	NA	NA	NA	fluorophore_index	HIX	255	435-480/300-345	THMs	bromodichloromethane	15	lin	pos	0.74	0.01	Siddique_2022	2022	CHN
37	surface water	ozone and nanofiltration	treated water	natural	5.8	no	yes	no	O3	0-1.5	NA	N2	0.04	NA	7.6	no	NA	200–500	5	250–500	1	12000	Raman	NA	PARAFAC	DOMFluor	NA	non-negativity, split-half analysis	Raman-Lawaetz_2009	dilute	multi-comp	C1+C2	230, 290 + 255, 340	405+450	THMs	bromodichloromethane	15	lin	pos	0.90	0.01	Siddique_2022	2022	CHN
37	surface water	ozone and nanofiltration	treated water	natural	5.8	no	yes	no	O3	0-1.5	NA	N2	0.04	NA	7.6	no	NA	NA	NA	NA	NA	NA	NA	NA	peak intensity	NA	NA	NA	NA	NA	UV	UV	254	NA	HAAs	dichloroacetic acid	15	lin	pos	0.95	0.01	Siddique_2022	2022	CHN
37	surface water	ozone and nanofiltration	treated water	natural	5.8	no	yes	no	O3	0-1.5	NA	N2	0.04	NA	7.6	no	NA	200–500	5	250–500	1	12000	Raman	NA	area integration	NA	NA	NA	NA	NA	fluorophore_index	HIX	255	435-480/300-345	HAAs	dichloroacetic acid	15	lin	pos	0.72	0.01	Siddique_2022	2022	CHN
37	surface water	ozone and nanofiltration	treated water	natural	5.8	no	yes	no	O3	0-1.5	NA	N2	0.04	NA	7.6	no	NA	200–500	5	250–500	1	12000	Raman	NA	PARAFAC	DOMFluor	NA	non-negativity, split-half analysis	Raman-Lawaetz_2009	dilute	multi-comp	C1+C2	230, 290 + 255, 340	405+450	HAAs	dichloroacetic acid	15	lin	pos	0.90	0.01	Siddique_2022	2022	CHN
37	surface water	ozone and nanofiltration	treated water	natural	5.8	no	yes	no	O3	0-1.5	NA	N2	0.04	NA	7.6	no	NA	NA	NA	NA	NA	NA	NA	NA	NA	NA	NA	NA	NA	NA	NA	NA	NA	NA	HAAs	monochloroacetic acid, monobromoacetic acid, trichloroacetic acid, dibromoacetic acid, bromochloroacetic acid, bromodichloroacetic acid, dibromochloroacetic acid, tribromoacetic acid	15	NA	NA	NA	NA	Siddique_2022	2022	CHN
37	surface water	ozone and nanofiltration	treated water	natural	5.8	no	yes	no	O3	0-1.5	NA	N2	0.04	NA	7.6	no	NA	200–500	5	250–500	1	12000	Raman	NA	PARAFAC	DOMFluor	NA	non-negativity, split-half analysis	Raman-Lawaetz_2009	dilute	fulvic-like	C1	230, 290	405	NA	NA	15	NA	NA	NA	NA	Siddique_2022	2022	CHN
37	surface water	ozone and nanofiltration	treated water	natural	5.8	no	yes	no	O3	0-1.5	NA	N2	0.04	NA	7.6	no	NA	200–500	5	250–500	1	12000	Raman	NA	PARAFAC	DOMFluor	NA	non-negativity, split-half analysis	Raman-Lawaetz_2009	dilute	humic-like	C2	255, 340	450	NA	NA	15	NA	NA	NA	NA	Siddique_2022	2022	CHN
37	surface water	ozone and nanofiltration	treated water	natural	5.8	no	yes	no	O3	0-1.5	NA	N2	0.04	NA	7.6	no	NA	200–500	5	250–500	1	12000	Raman	NA	PARAFAC	DOMFluor	NA	non-negativity, split-half analysis	Raman-Lawaetz_2009	dilute	tyrosine-like	C3	225	290	NA	NA	15	NA	NA	NA	NA	Siddique_2022	2022	CHN
37	surface water	ozone and nanofiltration	treated water	natural	5.8	no	yes	no	O3	0-1.5	NA	N2	0.04	NA	7.6	no	NA	NA	NA	NA	NA	NA	NA	NA	NA	NA	NA	NA	NA	NA	NA	NA	NA	NA	THMs	dibromochloromethane, tribromomethane	15	NA	NA	NA	NA	Siddique_2022	2022	CHN
37	surface water	ozone and nanofiltration	treated water	natural	5.8	no	yes	no	O3	0-1.5	NA	N2	0.04	NA	7.6	no	NA	NA	NA	NA	NA	NA	NA	NA	peak intensity	NA	NA	NA	NA	NA	UV	UV	254	NA	THMs	trichloromethane	15	lin	pos	0.98	0.01	Siddique_2022	2022	CHN
37	surface water	ozone and nanofiltration	treated water	natural	5.8	no	yes	no	O3	0-1.5	NA	N2	0.04	NA	7.6	no	NA	200–500	5	250–500	1	12000	Raman	NA	area integration	NA	NA	NA	NA	NA	fluorophore_index	HIX	255	435-480/300-345	THMs	trichloromethane	15	lin	pos	0.73	0.01	Siddique_2022	2022	CHN
37	surface water	ozone and nanofiltration	treated water	natural	5.8	no	yes	no	O3	0-1.5	NA	N2	0.04	NA	7.6	no	NA	200–500	5	250–500	1	12000	Raman	NA	PARAFAC	DOMFluor	NA	non-negativity, split-half analysis	Raman-Lawaetz_2009	dilute	multi-comp	C1+C2	230, 290 + 255, 340	405+450	THMs	trichloromethane	15	lin	pos	0.91	0.01	Siddique_2022	2022	CHN
38	synthetic water	algal was treated with plasma	after treatment	Anabaena spiroides algea culture	22-65	no	yes	no	HOCl	NA	1	Na2SO3	3	25	8	PO4	dark	235-700	5	250-750	2	6000	Raman	NA	PARAFAC	DOMFluor	1.7	NA	Raman, Rayleigh-NA	NA	chlorophyll	C1	370, 615	642	HANs	dichloroacetonitrile, trichloroacetonitrile, bromochloroacetonitrile	NA	lin	pos	0.74	0.01	Wang.R_2021	2021	CHN
38	synthetic water	algal was treated with plasma	after treatment	Anabaena spiroides algea culture	22-65	no	yes	no	HOCl	NA	1	Na2SO3	3	25	8	PO4	dark	235-700	5	250-750	2	6000	Raman	NA	PARAFAC	DOMFluor	1.7	NA	Raman, Rayleigh-NA	NA	humic-like	C2	270, 360	454	HANs	dichloroacetonitrile, trichloroacetonitrile, bromochloroacetonitrile	NA	lin	pos	0.46	0.01	Wang.R_2021	2021	CHN
38	synthetic water	algal was treated with plasma	after treatment	Anabaena spiroides algea culture	22-65	no	yes	no	HOCl	NA	1	Na2SO3	3	25	8	PO4	dark	235-700	5	250-750	2	6000	Raman	NA	PARAFAC	DOMFluor	1.7	NA	Raman, Rayleigh-NA	NA	tryptophan-like	C3	280	326	HANs	dichloroacetonitrile, trichloroacetonitrile, bromochloroacetonitrile	NA	lin	pos	0.28	0.01	Wang.R_2021	2021	CHN
38	synthetic water	algal was treated with plasma	after treatment	Anabaena spiroides algea culture	22-65	no	yes	no	HOCl	NA	1	Na2SO3	3	25	8	PO4	dark	235-700	5	250-750	2	6000	Raman	NA	PARAFAC	DOMFluor	1.7	NA	Raman, Rayleigh-NA	NA	humic-like	C4	320	394	HANs	dichloroacetonitrile, trichloroacetonitrile, bromochloroacetonitrile	NA	lin	pos	0.19	0.01	Wang.R_2021	2021	CHN
38	synthetic water	algal was treated with plasma	after treatment	Anabaena spiroides algea culture	22-65	no	yes	no	HOCl	NA	1	Na2SO3	3	25	8	PO4	dark	NA	NA	NA	NA	NA	NA	NA	peak intensity	NA	NA	NA	NA	NA	UV	SUVA	254	NA	HANs	dichloroacetonitrile, trichloroacetonitrile, bromochloroacetonitrile	NA	lin	pos	0.26	0.05	Wang.R_2021	2021	CHN
38	synthetic water	algal was treated with plasma	after treatment	Anabaena spiroides algea culture	22-65	no	yes	no	HOCl	NA	1	Na2SO3	3	25	8	PO4	dark	235-700	5	250-750	2	6000	Raman	NA	PARAFAC	DOMFluor	1.7	NA	Raman, Rayleigh-NA	NA	chlorophyll	C1	370, 615	642	HAAs	monochloroacetic acid, dichloroacetic acid, trichloroacetic acid, monobromoacetic acid, dibromoacetic acid, bromochloroacetic acid, bromodichloroacetic acid, dibromochloroacetic acid, tribromoacetic acid	NA	lin	pos	0.11	0.01	Wang.R_2021	2021	CHN
38	synthetic water	algal was treated with plasma	after treatment	Anabaena spiroides algea culture	22-65	no	yes	no	HOCl	NA	1	Na2SO3	3	25	8	PO4	dark	235-700	5	250-750	2	6000	Raman	NA	PARAFAC	DOMFluor	1.7	NA	Raman, Rayleigh-NA	NA	humic-like	C2	270, 360	454	HAAs	monochloroacetic acid, dichloroacetic acid, trichloroacetic acid, monobromoacetic acid, dibromoacetic acid, bromochloroacetic acid, bromodichloroacetic acid, dibromochloroacetic acid, tribromoacetic acid	NA	lin	pos	0.02	0.01	Wang.R_2021	2021	CHN
38	synthetic water	algal was treated with plasma	after treatment	Anabaena spiroides algea culture	22-65	no	yes	no	HOCl	NA	1	Na2SO3	3	25	8	PO4	dark	235-700	5	250-750	2	6000	Raman	NA	PARAFAC	DOMFluor	1.7	NA	Raman, Rayleigh-NA	NA	tryptophan-like	C3	280	326	HAAs	monochloroacetic acid, dichloroacetic acid, trichloroacetic acid, monobromoacetic acid, dibromoacetic acid, bromochloroacetic acid, bromodichloroacetic acid, dibromochloroacetic acid, tribromoacetic acid	NA	lin	pos	0.02	0.01	Wang.R_2021	2021	CHN
38	synthetic water	algal was treated with plasma	after treatment	Anabaena spiroides algea culture	22-65	no	yes	no	HOCl	NA	1	Na2SO3	3	25	8	PO4	dark	235-700	5	250-750	2	6000	Raman	NA	PARAFAC	DOMFluor	1.7	NA	Raman, Rayleigh-NA	NA	humic-like	C4	320	394	HAAs	monochloroacetic acid, dichloroacetic acid, trichloroacetic acid, monobromoacetic acid, dibromoacetic acid, bromochloroacetic acid, bromodichloroacetic acid, dibromochloroacetic acid, tribromoacetic acid	NA	lin	pos	0.06	0.01	Wang.R_2021	2021	CHN
38	synthetic water	algal was treated with plasma	after treatment	Anabaena spiroides algea culture	22-65	no	yes	no	HOCl	NA	1	Na2SO3	3	25	8	PO4	dark	NA	NA	NA	NA	NA	NA	NA	peak intensity	NA	NA	NA	NA	NA	UV	SUVA	254	NA	HAAs	monochloroacetic acid, dichloroacetic acid, trichloroacetic acid, monobromoacetic acid, dibromoacetic acid, bromochloroacetic acid, bromodichloroacetic acid, dibromochloroacetic acid, tribromoacetic acid	NA	lin	pos	0.59	0.01	Wang.R_2021	2021	CHN
38	synthetic water	algal was treated with plasma	after treatment	Anabaena spiroides algea culture	22-65	no	yes	no	HOCl	NA	1	Na2SO3	3	25	8	PO4	dark	235-700	5	250-750	2	6000	Raman	NA	PARAFAC	DOMFluor	1.7	NA	Raman, Rayleigh-NA	NA	chlorophyll	C1	370, 615	642	THMs	trichloromethane, bromodichloromethane, dibromochloromethane, tribromomethane	NA	lin	pos	0.22	0.01	Wang.R_2021	2021	CHN
38	synthetic water	algal was treated with plasma	after treatment	Anabaena spiroides algea culture	22-65	no	yes	no	HOCl	NA	1	Na2SO3	3	25	8	PO4	dark	235-700	5	250-750	2	6000	Raman	NA	PARAFAC	DOMFluor	1.7	NA	Raman, Rayleigh-NA	NA	humic-like	C2	270, 360	454	THMs	trichloromethane, bromodichloromethane, dibromochloromethane, tribromomethane	NA	lin	pos	0.10	0.01	Wang.R_2021	2021	CHN
38	synthetic water	algal was treated with plasma	after treatment	Anabaena spiroides algea culture	22-65	no	yes	no	HOCl	NA	1	Na2SO3	3	25	8	PO4	dark	235-700	5	250-750	2	6000	Raman	NA	PARAFAC	DOMFluor	1.7	NA	Raman, Rayleigh-NA	NA	tryptophan-like	C3	280	326	THMs	trichloromethane, bromodichloromethane, dibromochloromethane, tribromomethane	NA	lin	pos	0.05	0.01	Wang.R_2021	2021	CHN
38	synthetic water	algal was treated with plasma	after treatment	Anabaena spiroides algea culture	22-65	no	yes	no	HOCl	NA	1	Na2SO3	3	25	8	PO4	dark	235-700	5	250-750	2	6000	Raman	NA	PARAFAC	DOMFluor	1.7	NA	Raman, Rayleigh-NA	NA	humic-like	C4	320	394	THMs	trichloromethane, bromodichloromethane, dibromochloromethane, tribromomethane	NA	lin	pos	0.07	0.01	Wang.R_2021	2021	CHN
38	synthetic water	algal was treated with plasma	after treatment	Anabaena spiroides algea culture	22-65	no	yes	no	HOCl	NA	1	Na2SO3	3	25	8	PO4	dark	NA	NA	NA	NA	NA	NA	NA	peak intensity	NA	NA	NA	NA	NA	UV	SUVA	254	NA	THMs	trichloromethane, bromodichloromethane, dibromochloromethane, tribromomethane	NA	lin	pos	0.12	0.1	Wang.R_2021	2021	CHN
38	synthetic water	algal was treated with plasma	after treatment	Anabaena spiroides algea culture	22-65	no	yes	no	HOCl	NA	1	Na2SO3	3	25	8	PO4	dark	235-700	5	250-750	2	6000	Raman	NA	PARAFAC	DOMFluor	1.7	NA	Raman, Rayleigh-NA	NA	chlorophyll	C1	370, 615	642	HNMs	trichloronitromethane	NA	lin	pos	0.37	0.01	Wang.R_2021	2021	CHN
38	synthetic water	algal was treated with plasma	after treatment	Anabaena spiroides algea culture	22-65	no	yes	no	HOCl	NA	1	Na2SO3	3	25	8	PO4	dark	235-700	5	250-750	2	6000	Raman	NA	PARAFAC	DOMFluor	1.7	NA	Raman, Rayleigh-NA	NA	humic-like	C2	270, 360	454	HNMs	trichloronitromethane	NA	lin	pos	0.13	0.01	Wang.R_2021	2021	CHN
38	synthetic water	algal was treated with plasma	after treatment	Anabaena spiroides algea culture	22-65	no	yes	no	HOCl	NA	1	Na2SO3	3	25	8	PO4	dark	235-700	5	250-750	2	6000	Raman	NA	PARAFAC	DOMFluor	1.7	NA	Raman, Rayleigh-NA	NA	tryptophan-like	C3	280	326	HNMs	trichloronitromethane	NA	lin	pos	0.16	0.01	Wang.R_2021	2021	CHN
38	synthetic water	algal was treated with plasma	after treatment	Anabaena spiroides algea culture	22-65	no	yes	no	HOCl	NA	1	Na2SO3	3	25	8	PO4	dark	235-700	5	250-750	2	6000	Raman	NA	PARAFAC	DOMFluor	1.7	NA	Raman, Rayleigh-NA	NA	humic-like	C4	320	394	HNMs	trichloronitromethane	NA	lin	pos	0.34	0.01	Wang.R_2021	2021	CHN
38	synthetic water	algal was treated with plasma	after treatment	Anabaena spiroides algea culture	22-65	no	yes	no	HOCl	NA	1	Na2SO3	3	25	8	PO4	dark	NA	NA	NA	NA	NA	NA	NA	peak intensity	NA	NA	NA	NA	NA	UV	SUVA	254	NA	HNMs	trichloronitromethane	NA	lin	pos	0.01	0.01	Wang.R_2021	2021	CHN
39	surface water	coagulation-sedimentation, sand-filtration, disinfection processes as well as an advanced treatment process namely ozone and biological activated carbon	after treatment	natural	4.3-6.4	NH4, totalN, totalP	yes	no	HOCl	5	NA	Na2S2O3	1	25	7.35?8.94	NA	dark	200-420	NA	280-550	NA	NA	Raman	NA	PARAFAC	DOMFluor	NA	split-half analysis	NA	NA	tryptophan-like	C1	235	356	HKs	1,1,1-trichloro-2-propanone	155	lin	neg	0.03	0.1	Wang.Y_2021	2021	CHN
39	surface water	coagulation-sedimentation, sand-filtration, disinfection processes as well as an advanced treatment process namely ozone and biological activated carbon	after treatment	natural	4.3-6.4	NH4, totalN, totalP	yes	no	HOCl	5	NA	Na2S2O3	1	25	7.35?8.94	NA	dark	200-420	NA	280-550	NA	NA	Raman	NA	PARAFAC	DOMFluor	NA	split-half analysis	NA	NA	tyrosine-like	C2	210, 270	320	HKs	1,1,1-trichloro-2-propanone	155	lin	pos	0.01	0.1	Wang.Y_2021	2021	CHN
39	surface water	coagulation-sedimentation, sand-filtration, disinfection processes as well as an advanced treatment process namely ozone and biological activated carbon	after treatment	natural	4.3-6.4	NH4, totalN, totalP	yes	no	HOCl	5	NA	Na2S2O3	1	25	7.35?8.94	NA	dark	200-420	NA	280-550	NA	NA	Raman	NA	PARAFAC	DOMFluor	NA	split-half analysis	NA	NA	tyrosine-like	C3	225, 285	328	HKs	1,1,1-trichloro-2-propanone	155	lin	pos	0.02	0.1	Wang.Y_2021	2021	CHN
39	surface water	coagulation-sedimentation, sand-filtration, disinfection processes as well as an advanced treatment process namely ozone and biological activated carbon	after treatment	natural	4.3-6.4	NH4, totalN, totalP	yes	no	HOCl	5	NA	Na2S2O3	1	25	7.35?8.94	NA	dark	200-420	NA	280-550	NA	NA	Raman	NA	PARAFAC	DOMFluor	NA	split-half analysis	NA	NA	humic-like	C4	240, 320	440	HKs	1,1,1-trichloro-2-propanone	155	lin	pos	0.01	0.1	Wang.Y_2021	2021	CHN
39	surface water	coagulation-sedimentation, sand-filtration, disinfection processes as well as an advanced treatment process namely ozone and biological activated carbon	after treatment	natural	4.3-6.4	NH4, totalN, totalP	yes	no	HOCl	5	NA	Na2S2O3	1	25	7.35?8.94	NA	dark	200-420	NA	280-550	NA	NA	Raman	NA	PARAFAC	DOMFluor	NA	split-half analysis	NA	NA	tryptophan-like	C1	235	356	HKs	1,1-dichloro-2-propanone	227	lin	pos	0.45	0.01	Wang.Y_2021	2021	CHN
39	surface water	coagulation-sedimentation, sand-filtration, disinfection processes as well as an advanced treatment process namely ozone and biological activated carbon	after treatment	natural	4.3-6.4	NH4, totalN, totalP	yes	no	HOCl	5	NA	Na2S2O3	1	25	7.35?8.94	NA	dark	200-420	NA	280-550	NA	NA	Raman	NA	PARAFAC	DOMFluor	NA	split-half analysis	NA	NA	tyrosine-like	C2	210, 270	320	HKs	1,1-dichloro-2-propanone	227	lin	pos	0.41	0.01	Wang.Y_2021	2021	CHN
39	surface water	coagulation-sedimentation, sand-filtration, disinfection processes as well as an advanced treatment process namely ozone and biological activated carbon	after treatment	natural	4.3-6.4	NH4, totalN, totalP	yes	no	HOCl	5	NA	Na2S2O3	1	25	7.35?8.94	NA	dark	200-420	NA	280-550	NA	NA	Raman	NA	PARAFAC	DOMFluor	NA	split-half analysis	NA	NA	tyrosine-like	C3	225, 285	328	HKs	1,1-dichloro-2-propanone	227	lin	pos	0.31	0.01	Wang.Y_2021	2021	CHN
39	surface water	coagulation-sedimentation, sand-filtration, disinfection processes as well as an advanced treatment process namely ozone and biological activated carbon	after treatment	natural	4.3-6.4	NH4, totalN, totalP	yes	no	HOCl	5	NA	Na2S2O3	1	25	7.35?8.94	NA	dark	200-420	NA	280-550	NA	NA	Raman	NA	PARAFAC	DOMFluor	NA	split-half analysis	NA	NA	humic-like	C4	240, 320	440	HKs	1,1-dichloro-2-propanone	227	lin	pos	0.52	0.01	Wang.Y_2021	2021	CHN
39	surface water	coagulation-sedimentation, sand-filtration, disinfection processes as well as an advanced treatment process namely ozone and biological activated carbon	after treatment	natural	4.3-6.4	NH4, totalN, totalP	yes	no	HOCl	5	NA	Na2S2O3	1	25	7.35?8.94	NA	dark	200-420	NA	280-550	NA	NA	Raman	NA	PARAFAC	DOMFluor	NA	split-half analysis	NA	NA	tryptophan-like	C1	235	356	HANs	bromochloroacetonitrile	72	lin	pos	0.08	0.1	Wang.Y_2021	2021	CHN
39	surface water	coagulation-sedimentation, sand-filtration, disinfection processes as well as an advanced treatment process namely ozone and biological activated carbon	after treatment	natural	4.3-6.4	NH4, totalN, totalP	yes	no	HOCl	5	NA	Na2S2O3	1	25	7.35?8.94	NA	dark	200-420	NA	280-550	NA	NA	Raman	NA	PARAFAC	DOMFluor	NA	split-half analysis	NA	NA	tyrosine-like	C2	210, 270	320	HANs	bromochloroacetonitrile	72	lin	pos	0.09	0.1	Wang.Y_2021	2021	CHN
39	surface water	coagulation-sedimentation, sand-filtration, disinfection processes as well as an advanced treatment process namely ozone and biological activated carbon	after treatment	natural	4.3-6.4	NH4, totalN, totalP	yes	no	HOCl	5	NA	Na2S2O3	1	25	7.35?8.94	NA	dark	200-420	NA	280-550	NA	NA	Raman	NA	PARAFAC	DOMFluor	NA	split-half analysis	NA	NA	tyrosine-like	C3	225, 285	328	HANs	bromochloroacetonitrile	72	lin	pos	0.08	0.1	Wang.Y_2021	2021	CHN
39	surface water	coagulation-sedimentation, sand-filtration, disinfection processes as well as an advanced treatment process namely ozone and biological activated carbon	after treatment	natural	4.3-6.4	NH4, totalN, totalP	yes	no	HOCl	5	NA	Na2S2O3	1	25	7.35?8.94	NA	dark	200-420	NA	280-550	NA	NA	Raman	NA	PARAFAC	DOMFluor	NA	split-half analysis	NA	NA	humic-like	C4	240, 320	440	HANs	bromochloroacetonitrile	72	lin	pos	0.09	0.1	Wang.Y_2021	2021	CHN
39	surface water	coagulation-sedimentation, sand-filtration, disinfection processes as well as an advanced treatment process namely ozone and biological activated carbon	after treatment	natural	4.3-6.4	NH4, totalN, totalP	yes	no	HOCl	5	NA	Na2S2O3	1	25	7.35?8.94	NA	dark	200-420	NA	280-550	NA	NA	Raman	NA	PARAFAC	DOMFluor	NA	split-half analysis	NA	NA	tryptophan-like	C1	235	356	THMs	bromodichloromethane	288	lin	pos	0.37	0.01	Wang.Y_2021	2021	CHN
39	surface water	coagulation-sedimentation, sand-filtration, disinfection processes as well as an advanced treatment process namely ozone and biological activated carbon	after treatment	natural	4.3-6.4	NH4, totalN, totalP	yes	no	HOCl	5	NA	Na2S2O3	1	25	7.35?8.94	NA	dark	200-420	NA	280-550	NA	NA	Raman	NA	PARAFAC	DOMFluor	NA	split-half analysis	NA	NA	tyrosine-like	C2	210, 270	320	THMs	bromodichloromethane	288	lin	pos	0.32	0.01	Wang.Y_2021	2021	CHN
39	surface water	coagulation-sedimentation, sand-filtration, disinfection processes as well as an advanced treatment process namely ozone and biological activated carbon	after treatment	natural	4.3-6.4	NH4, totalN, totalP	yes	no	HOCl	5	NA	Na2S2O3	1	25	7.35?8.94	NA	dark	200-420	NA	280-550	NA	NA	Raman	NA	PARAFAC	DOMFluor	NA	split-half analysis	NA	NA	tyrosine-like	C3	225, 285	328	THMs	bromodichloromethane	288	lin	pos	0.25	0.01	Wang.Y_2021	2021	CHN
39	surface water	coagulation-sedimentation, sand-filtration, disinfection processes as well as an advanced treatment process namely ozone and biological activated carbon	after treatment	natural	4.3-6.4	NH4, totalN, totalP	yes	no	HOCl	5	NA	Na2S2O3	1	25	7.35?8.94	NA	dark	200-420	NA	280-550	NA	NA	Raman	NA	PARAFAC	DOMFluor	NA	split-half analysis	NA	NA	humic-like	C4	240, 320	440	THMs	bromodichloromethane	288	lin	pos	0.43	0.01	Wang.Y_2021	2021	CHN
39	surface water	coagulation-sedimentation, sand-filtration, disinfection processes as well as an advanced treatment process namely ozone and biological activated carbon	after treatment	natural	4.3-6.4	NH4, totalN, totalP	yes	no	HOCl	5	NA	Na2S2O3	1	25	7.35?8.94	NA	dark	200-420	NA	280-550	NA	NA	Raman	NA	PARAFAC	DOMFluor	NA	split-half analysis	NA	NA	tryptophan-like	C1	235	356	THMs	dibromochloromethane	282	lin	pos	0.21	0.01	Wang.Y_2021	2021	CHN
39	surface water	coagulation-sedimentation, sand-filtration, disinfection processes as well as an advanced treatment process namely ozone and biological activated carbon	after treatment	natural	4.3-6.4	NH4, totalN, totalP	yes	no	HOCl	5	NA	Na2S2O3	1	25	7.35?8.94	NA	dark	200-420	NA	280-550	NA	NA	Raman	NA	PARAFAC	DOMFluor	NA	split-half analysis	NA	NA	tyrosine-like	C2	210, 270	320	THMs	dibromochloromethane	282	lin	pos	0.20	0.01	Wang.Y_2021	2021	CHN
39	surface water	coagulation-sedimentation, sand-filtration, disinfection processes as well as an advanced treatment process namely ozone and biological activated carbon	after treatment	natural	4.3-6.4	NH4, totalN, totalP	yes	no	HOCl	5	NA	Na2S2O3	1	25	7.35?8.94	NA	dark	200-420	NA	280-550	NA	NA	Raman	NA	PARAFAC	DOMFluor	NA	split-half analysis	NA	NA	tyrosine-like	C3	225, 285	328	THMs	dibromochloromethane	282	lin	pos	0.15	0.01	Wang.Y_2021	2021	CHN
39	surface water	coagulation-sedimentation, sand-filtration, disinfection processes as well as an advanced treatment process namely ozone and biological activated carbon	after treatment	natural	4.3-6.4	NH4, totalN, totalP	yes	no	HOCl	5	NA	Na2S2O3	1	25	7.35?8.94	NA	dark	200-420	NA	280-550	NA	NA	Raman	NA	PARAFAC	DOMFluor	NA	split-half analysis	NA	NA	humic-like	C4	240, 320	440	THMs	dibromochloromethane	282	lin	pos	0.24	0.01	Wang.Y_2021	2021	CHN
39	surface water	coagulation-sedimentation, sand-filtration, disinfection processes as well as an advanced treatment process namely ozone and biological activated carbon	after treatment	natural	4.3-6.4	NH4, totalN, totalP	yes	no	HOCl	5	NA	Na2S2O3	1	25	7.35?8.94	NA	dark	200-420	NA	280-550	NA	NA	Raman	NA	PARAFAC	DOMFluor	NA	split-half analysis	NA	NA	tryptophan-like	C1	235	356	HANs	dichloroacetonitrile	288	lin	pos	0.25	0.01	Wang.Y_2021	2021	CHN
39	surface water	coagulation-sedimentation, sand-filtration, disinfection processes as well as an advanced treatment process namely ozone and biological activated carbon	after treatment	natural	4.3-6.4	NH4, totalN, totalP	yes	no	HOCl	5	NA	Na2S2O3	1	25	7.35?8.94	NA	dark	200-420	NA	280-550	NA	NA	Raman	NA	PARAFAC	DOMFluor	NA	split-half analysis	NA	NA	tyrosine-like	C2	210, 270	320	HANs	dichloroacetonitrile	288	lin	pos	0.31	0.01	Wang.Y_2021	2021	CHN
39	surface water	coagulation-sedimentation, sand-filtration, disinfection processes as well as an advanced treatment process namely ozone and biological activated carbon	after treatment	natural	4.3-6.4	NH4, totalN, totalP	yes	no	HOCl	5	NA	Na2S2O3	1	25	7.35?8.94	NA	dark	200-420	NA	280-550	NA	NA	Raman	NA	PARAFAC	DOMFluor	NA	split-half analysis	NA	NA	tyrosine-like	C3	225, 285	328	HANs	dichloroacetonitrile	288	lin	pos	0.15	0.01	Wang.Y_2021	2021	CHN
39	surface water	coagulation-sedimentation, sand-filtration, disinfection processes as well as an advanced treatment process namely ozone and biological activated carbon	after treatment	natural	4.3-6.4	NH4, totalN, totalP	yes	no	HOCl	5	NA	Na2S2O3	1	25	7.35?8.94	NA	dark	200-420	NA	280-550	NA	NA	Raman	NA	PARAFAC	DOMFluor	NA	split-half analysis	NA	NA	humic-like	C4	240, 320	440	HANs	dichloroacetonitrile	288	lin	pos	0.29	0.01	Wang.Y_2021	2021	CHN
39	surface water	coagulation-sedimentation, sand-filtration, disinfection processes as well as an advanced treatment process namely ozone and biological activated carbon	after treatment	natural	4.3-6.4	NH4, totalN, totalP	yes	no	HOCl	5	NA	Na2S2O3	1	25	7.35?8.94	NA	dark	200-420	NA	280-550	NA	NA	Raman	NA	PARAFAC	DOMFluor	NA	split-half analysis	NA	NA	tryptophan-like	C1	235	356	THMs	tribromomethane	89	lin	neg	0.15	0.05	Wang.Y_2021	2021	CHN
39	surface water	coagulation-sedimentation, sand-filtration, disinfection processes as well as an advanced treatment process namely ozone and biological activated carbon	after treatment	natural	4.3-6.4	NH4, totalN, totalP	yes	no	HOCl	5	NA	Na2S2O3	1	25	7.35?8.94	NA	dark	200-420	NA	280-550	NA	NA	Raman	NA	PARAFAC	DOMFluor	NA	split-half analysis	NA	NA	tyrosine-like	C2	210, 270	320	THMs	tribromomethane	89	lin	neg	0.13	0.05	Wang.Y_2021	2021	CHN
39	surface water	coagulation-sedimentation, sand-filtration, disinfection processes as well as an advanced treatment process namely ozone and biological activated carbon	after treatment	natural	4.3-6.4	NH4, totalN, totalP	yes	no	HOCl	5	NA	Na2S2O3	1	25	7.35?8.94	NA	dark	200-420	NA	280-550	NA	NA	Raman	NA	PARAFAC	DOMFluor	NA	split-half analysis	NA	NA	tyrosine-like	C3	225, 285	328	THMs	tribromomethane	89	lin	neg	0.13	0.05	Wang.Y_2021	2021	CHN
39	surface water	coagulation-sedimentation, sand-filtration, disinfection processes as well as an advanced treatment process namely ozone and biological activated carbon	after treatment	natural	4.3-6.4	NH4, totalN, totalP	yes	no	HOCl	5	NA	Na2S2O3	1	25	7.35?8.94	NA	dark	200-420	NA	280-550	NA	NA	Raman	NA	PARAFAC	DOMFluor	NA	split-half analysis	NA	NA	humic-like	C4	240, 320	440	THMs	tribromomethane	89	lin	neg	0.13	0.05	Wang.Y_2021	2021	CHN
39	surface water	coagulation-sedimentation, sand-filtration, disinfection processes as well as an advanced treatment process namely ozone and biological activated carbon	after treatment	natural	4.3-6.4	NH4, totalN, totalP	yes	no	HOCl	5	NA	Na2S2O3	1	25	7.35?8.94	NA	dark	200-420	NA	280-550	NA	NA	Raman	NA	PARAFAC	DOMFluor	NA	split-half analysis	NA	NA	tryptophan-like	C1	235	356	THMs	trichloromethane	288	lin	pos	0.44	0.01	Wang.Y_2021	2021	CHN
39	surface water	coagulation-sedimentation, sand-filtration, disinfection processes as well as an advanced treatment process namely ozone and biological activated carbon	after treatment	natural	4.3-6.4	NH4, totalN, totalP	yes	no	HOCl	5	NA	Na2S2O3	1	25	7.35?8.94	NA	dark	200-420	NA	280-550	NA	NA	Raman	NA	PARAFAC	DOMFluor	NA	split-half analysis	NA	NA	tyrosine-like	C2	210, 270	320	THMs	trichloromethane	288	lin	pos	0.41	0.01	Wang.Y_2021	2021	CHN
39	surface water	coagulation-sedimentation, sand-filtration, disinfection processes as well as an advanced treatment process namely ozone and biological activated carbon	after treatment	natural	4.3-6.4	NH4, totalN, totalP	yes	no	HOCl	5	NA	Na2S2O3	1	25	7.35?8.94	NA	dark	200-420	NA	280-550	NA	NA	Raman	NA	PARAFAC	DOMFluor	NA	split-half analysis	NA	NA	tyrosine-like	C3	225, 285	328	THMs	trichloromethane	288	lin	pos	0.27	0.01	Wang.Y_2021	2021	CHN
39	surface water	coagulation-sedimentation, sand-filtration, disinfection processes as well as an advanced treatment process namely ozone and biological activated carbon	after treatment	natural	4.3-6.4	NH4, totalN, totalP	yes	no	HOCl	5	NA	Na2S2O3	1	25	7.35?8.94	NA	dark	200-420	NA	280-550	NA	NA	Raman	NA	PARAFAC	DOMFluor	NA	split-half analysis	NA	NA	humic-like	C4	240, 320	440	THMs	trichloromethane	288	lin	pos	0.48	0.01	Wang.Y_2021	2021	CHN
39	surface water	coagulation-sedimentation, sand-filtration, disinfection processes as well as an advanced treatment process namely ozone and biological activated carbon	after treatment	natural	4.3-6.4	NH4, totalN, totalP	yes	no	HOCl	5	NA	Na2S2O3	1	25	7.35?8.94	NA	dark	200-420	NA	280-550	NA	NA	Raman	NA	PARAFAC	DOMFluor	NA	split-half analysis	NA	NA	tryptophan-like	C1	235	356	HNMs	trichloronitromethane	11	lin	neg	0.08	0.1	Wang.Y_2021	2021	CHN
39	surface water	coagulation-sedimentation, sand-filtration, disinfection processes as well as an advanced treatment process namely ozone and biological activated carbon	after treatment	natural	4.3-6.4	NH4, totalN, totalP	yes	no	HOCl	5	NA	Na2S2O3	1	25	7.35?8.94	NA	dark	200-420	NA	280-550	NA	NA	Raman	NA	PARAFAC	DOMFluor	NA	split-half analysis	NA	NA	tyrosine-like	C2	210, 270	320	HNMs	trichloronitromethane	11	lin	neg	0.02	0.1	Wang.Y_2021	2021	CHN
39	surface water	coagulation-sedimentation, sand-filtration, disinfection processes as well as an advanced treatment process namely ozone and biological activated carbon	after treatment	natural	4.3-6.4	NH4, totalN, totalP	yes	no	HOCl	5	NA	Na2S2O3	1	25	7.35?8.94	NA	dark	200-420	NA	280-550	NA	NA	Raman	NA	PARAFAC	DOMFluor	NA	split-half analysis	NA	NA	tyrosine-like	C3	225, 285	328	HNMs	trichloronitromethane	11	lin	neg	0.09	0.1	Wang.Y_2021	2021	CHN
39	surface water	coagulation-sedimentation, sand-filtration, disinfection processes as well as an advanced treatment process namely ozone and biological activated carbon	after treatment	natural	4.3-6.4	NH4, totalN, totalP	yes	no	HOCl	5	NA	Na2S2O3	1	25	7.35?8.94	NA	dark	200-420	NA	280-550	NA	NA	Raman	NA	PARAFAC	DOMFluor	NA	split-half analysis	NA	NA	humic-like	C4	240, 320	440	HNMs	trichloronitromethane	11	lin	neg	0.05	0.1	Wang.Y_2021	2021	CHN
40	NA	ultrafiltration systems	untreated raw	biofouling	6.5	Mg, NH4, totalN	yes	no	HOCl	funct_DOC	0.5	L-ascorbic acid	3	25	NA	NA	dark	200–450	5	250–500	5	NA	Raman	NA	PARAFAC	DOMFluor	NA	split-half analysis	Raman-FL Solutions 4.2	NA	tryptophan-like	C1	235, 290	375	N-DBPs	bromochloroacetonitrile, dibromoacetonitrile, dichloroacetonitrile, trichloroacetonitrile, trichloronitromethane	71	NA	neg	0.063	0.1	Xiong_2022	2022	CHN
40	NA	ultrafiltration systems	untreated raw	biofouling	6.5	Mg, NH4, totalN	yes	no	HOCl	funct_DOC	0.5	L-ascorbic acid	3	25	NA	NA	dark	200–450	5	250–500	5	NA	Raman	NA	PARAFAC	DOMFluor	NA	split-half analysis	Raman-FL Solutions 4.2	NA	humic-like	C2	250, 340	450	N-DBPs	bromochloroacetonitrile, dibromoacetonitrile, dichloroacetonitrile, trichloroacetonitrile, trichloronitromethane	71	NA	neg	0.157	0.1	Xiong_2022	2022	CHN
40	NA	ultrafiltration systems	untreated raw	biofouling	6.5	Mg, NH4, totalN	yes	no	HOCl	funct_DOC	0.5	L-ascorbic acid	3	25	NA	NA	dark	200–450	5	250–500	5	NA	Raman	NA	PARAFAC	DOMFluor	NA	split-half analysis	Raman-FL Solutions 4.2	NA	tyrosine-like	C3	230, 275	320	N-DBPs	bromochloroacetonitrile, dibromoacetonitrile, dichloroacetonitrile, trichloroacetonitrile, trichloronitromethane	71	NA	neg	0.019	0.1	Xiong_2022	2022	CHN
40	NA	ultrafiltration systems	untreated raw	biofouling	6.5	Mg, NH4, totalN	yes	no	HOCl	funct_DOC	0.5	L-ascorbic acid	3	25	NA	NA	dark	200–450	5	250–500	5	NA	Raman	NA	PARAFAC	DOMFluor	NA	split-half analysis	Raman-FL Solutions 4.2	NA	tryptophan-like	C1	235, 290	375	HAAs	bromodichloroacetic acid	71	NA	neg	0.455	0.05	Xiong_2022	2022	CHN
40	NA	ultrafiltration systems	untreated raw	biofouling	6.5	Mg, NH4, totalN	yes	no	HOCl	funct_DOC	0.5	L-ascorbic acid	3	25	NA	NA	dark	200–450	5	250–500	5	NA	Raman	NA	PARAFAC	DOMFluor	NA	split-half analysis	Raman-FL Solutions 4.2	NA	humic-like	C2	250, 340	450	HAAs	bromodichloroacetic acid	71	NA	neg	0.43	0.05	Xiong_2022	2022	CHN
40	NA	ultrafiltration systems	untreated raw	biofouling	6.5	Mg, NH4, totalN	yes	no	HOCl	funct_DOC	0.5	L-ascorbic acid	3	25	NA	NA	dark	200–450	5	250–500	5	NA	Raman	NA	PARAFAC	DOMFluor	NA	split-half analysis	Raman-FL Solutions 4.2	NA	tyrosine-like	C3	230, 275	320	HAAs	bromodichloroacetic acid	71	NA	pos	0.138	0.1	Xiong_2022	2022	CHN
40	NA	ultrafiltration systems	untreated raw	biofouling	6.5	Mg, NH4, totalN	yes	no	HOCl	funct_DOC	0.5	L-ascorbic acid	3	25	NA	NA	dark	200–450	5	250–500	5	NA	Raman	NA	PARAFAC	DOMFluor	NA	split-half analysis	Raman-FL Solutions 4.2	NA	tryptophan-like	C1	235, 290	375	THMs	bromodichloromethane	71	NA	neg	0.594	0.01	Xiong_2022	2022	CHN
40	NA	ultrafiltration systems	untreated raw	biofouling	6.5	Mg, NH4, totalN	yes	no	HOCl	funct_DOC	0.5	L-ascorbic acid	3	25	NA	NA	dark	200–450	5	250–500	5	NA	Raman	NA	PARAFAC	DOMFluor	NA	split-half analysis	Raman-FL Solutions 4.2	NA	humic-like	C2	250, 340	450	THMs	bromodichloromethane	71	NA	neg	0.575	0.01	Xiong_2022	2022	CHN
40	NA	ultrafiltration systems	untreated raw	biofouling	6.5	Mg, NH4, totalN	yes	no	HOCl	funct_DOC	0.5	L-ascorbic acid	3	25	NA	NA	dark	200–450	5	250–500	5	NA	Raman	NA	PARAFAC	DOMFluor	NA	split-half analysis	Raman-FL Solutions 4.2	NA	tyrosine-like	C3	230, 275	320	THMs	bromodichloromethane	71	NA	pos	0.08	0.1	Xiong_2022	2022	CHN
40	NA	ultrafiltration systems	untreated raw	biofouling	6.5	Mg, NH4, totalN	yes	no	HOCl	funct_DOC	0.5	L-ascorbic acid	3	25	NA	NA	dark	200–450	5	250–500	5	NA	Raman	NA	PARAFAC	DOMFluor	NA	split-half analysis	Raman-FL Solutions 4.2	NA	tryptophan-like	C1	235, 290	375	HAAs	dibromochloroacetic acid	71	NA	pos	0.658	0.01	Xiong_2022	2022	CHN
40	NA	ultrafiltration systems	untreated raw	biofouling	6.5	Mg, NH4, totalN	yes	no	HOCl	funct_DOC	0.5	L-ascorbic acid	3	25	NA	NA	dark	200–450	5	250–500	5	NA	Raman	NA	PARAFAC	DOMFluor	NA	split-half analysis	Raman-FL Solutions 4.2	NA	humic-like	C2	250, 340	450	HAAs	dibromochloroacetic acid	71	NA	pos	0.679	0.01	Xiong_2022	2022	CHN
40	NA	ultrafiltration systems	untreated raw	biofouling	6.5	Mg, NH4, totalN	yes	no	HOCl	funct_DOC	0.5	L-ascorbic acid	3	25	NA	NA	dark	200–450	5	250–500	5	NA	Raman	NA	PARAFAC	DOMFluor	NA	split-half analysis	Raman-FL Solutions 4.2	NA	tyrosine-like	C3	230, 275	320	HAAs	dibromochloroacetic acid	71	NA	pos	0.621	0.01	Xiong_2022	2022	CHN
40	NA	ultrafiltration systems	untreated raw	biofouling	6.5	Mg, NH4, totalN	yes	no	HOCl	funct_DOC	0.5	L-ascorbic acid	3	25	NA	NA	dark	200–450	5	250–500	5	NA	Raman	NA	PARAFAC	DOMFluor	NA	split-half analysis	Raman-FL Solutions 4.2	NA	tryptophan-like	C1	235, 290	375	THMs	dibromochloromethane	71	NA	neg	0.683	0.1	Xiong_2022	2022	CHN
40	NA	ultrafiltration systems	untreated raw	biofouling	6.5	Mg, NH4, totalN	yes	no	HOCl	funct_DOC	0.5	L-ascorbic acid	3	25	NA	NA	dark	200–450	5	250–500	5	NA	Raman	NA	PARAFAC	DOMFluor	NA	split-half analysis	Raman-FL Solutions 4.2	NA	humic-like	C2	250, 340	450	THMs	dibromochloromethane	71	NA	neg	0.718	0.1	Xiong_2022	2022	CHN
40	NA	ultrafiltration systems	untreated raw	biofouling	6.5	Mg, NH4, totalN	yes	no	HOCl	funct_DOC	0.5	L-ascorbic acid	3	25	NA	NA	dark	200–450	5	250–500	5	NA	Raman	NA	PARAFAC	DOMFluor	NA	split-half analysis	Raman-FL Solutions 4.2	NA	tyrosine-like	C3	230, 275	320	THMs	dibromochloromethane	71	NA	neg	0.119	0.1	Xiong_2022	2022	CHN
40	NA	ultrafiltration systems	untreated raw	biofouling	6.5	Mg, NH4, totalN	yes	no	HOCl	funct_DOC	0.5	L-ascorbic acid	3	25	NA	NA	dark	200–450	5	250–500	5	NA	Raman	NA	PARAFAC	DOMFluor	NA	split-half analysis	Raman-FL Solutions 4.2	NA	tryptophan-like	C1	235, 290	375	HAAs	dichloroacetic acid	71	NA	pos	0.458	0.05	Xiong_2022	2022	CHN
40	NA	ultrafiltration systems	untreated raw	biofouling	6.5	Mg, NH4, totalN	yes	no	HOCl	funct_DOC	0.5	L-ascorbic acid	3	25	NA	NA	dark	200–450	5	250–500	5	NA	Raman	NA	PARAFAC	DOMFluor	NA	split-half analysis	Raman-FL Solutions 4.2	NA	humic-like	C2	250, 340	450	HAAs	dichloroacetic acid	71	NA	pos	0.41	0.05	Xiong_2022	2022	CHN
40	NA	ultrafiltration systems	untreated raw	biofouling	6.5	Mg, NH4, totalN	yes	no	HOCl	funct_DOC	0.5	L-ascorbic acid	3	25	NA	NA	dark	200–450	5	250–500	5	NA	Raman	NA	PARAFAC	DOMFluor	NA	split-half analysis	Raman-FL Solutions 4.2	NA	tyrosine-like	C3	230, 275	320	HAAs	dichloroacetic acid	71	NA	pos	0.554	0.01	Xiong_2022	2022	CHN
40	NA	ultrafiltration systems	untreated raw	biofouling	6.5	Mg, NH4, totalN	yes	no	HOCl	funct_DOC	0.5	L-ascorbic acid	3	25	NA	NA	dark	200–450	5	250–500	5	NA	Raman	NA	PARAFAC	DOMFluor	NA	split-half analysis	Raman-FL Solutions 4.2	NA	tryptophan-like	C1	235, 290	375	HAAs	monochloroacetic acid, dichloroacetic acid, trichloroacetic acid, bromochloroacetic acid, bromodichloroacetic acid, dibromochloroacetic acid, monobromoacetic acid, dibromoacetic acid, tribromoacetic acid	71	NA	pos	0.281	0.1	Xiong_2022	2022	CHN
40	NA	ultrafiltration systems	untreated raw	biofouling	6.5	Mg, NH4, totalN	yes	no	HOCl	funct_DOC	0.5	L-ascorbic acid	3	25	NA	NA	dark	200–450	5	250–500	5	NA	Raman	NA	PARAFAC	DOMFluor	NA	split-half analysis	Raman-FL Solutions 4.2	NA	humic-like	C2	250, 340	450	HAAs	monochloroacetic acid, dichloroacetic acid, trichloroacetic acid, bromochloroacetic acid, bromodichloroacetic acid, dibromochloroacetic acid, monobromoacetic acid, dibromoacetic acid, tribromoacetic acid	71	NA	pos	0.262	0.1	Xiong_2022	2022	CHN
40	NA	ultrafiltration systems	untreated raw	biofouling	6.5	Mg, NH4, totalN	yes	no	HOCl	funct_DOC	0.5	L-ascorbic acid	3	25	NA	NA	dark	200–450	5	250–500	5	NA	Raman	NA	PARAFAC	DOMFluor	NA	split-half analysis	Raman-FL Solutions 4.2	NA	tyrosine-like	C3	230, 275	320	HAAs	monochloroacetic acid, dichloroacetic acid, trichloroacetic acid, bromochloroacetic acid, bromodichloroacetic acid, dibromochloroacetic acid, monobromoacetic acid, dibromoacetic acid, tribromoacetic acid	71	NA	pos	0.538	0.01	Xiong_2022	2022	CHN
40	NA	ultrafiltration systems	untreated raw	biofouling	6.5	Mg, NH4, totalN	yes	no	HOCl	funct_DOC	0.5	L-ascorbic acid	3	25	NA	NA	dark	200–450	5	250–500	5	NA	Raman	NA	PARAFAC	DOMFluor	NA	split-half analysis	Raman-FL Solutions 4.2	NA	tryptophan-like	C1	235, 290	375	HAAs	tribromoacetic acid	71	NA	neg	0.318	0.1	Xiong_2022	2022	CHN
40	NA	ultrafiltration systems	untreated raw	biofouling	6.5	Mg, NH4, totalN	yes	no	HOCl	funct_DOC	0.5	L-ascorbic acid	3	25	NA	NA	dark	200–450	5	250–500	5	NA	Raman	NA	PARAFAC	DOMFluor	NA	split-half analysis	Raman-FL Solutions 4.2	NA	humic-like	C2	250, 340	450	HAAs	tribromoacetic acid	71	NA	neg	0.227	0.1	Xiong_2022	2022	CHN
40	NA	ultrafiltration systems	untreated raw	biofouling	6.5	Mg, NH4, totalN	yes	no	HOCl	funct_DOC	0.5	L-ascorbic acid	3	25	NA	NA	dark	200–450	5	250–500	5	NA	Raman	NA	PARAFAC	DOMFluor	NA	split-half analysis	Raman-FL Solutions 4.2	NA	tyrosine-like	C3	230, 275	320	HAAs	tribromoacetic acid	71	NA	pos	0.289	0.1	Xiong_2022	2022	CHN
40	NA	ultrafiltration systems	untreated raw	biofouling	6.5	Mg, NH4, totalN	yes	no	HOCl	funct_DOC	0.5	L-ascorbic acid	3	25	NA	NA	dark	200–450	5	250–500	5	NA	Raman	NA	PARAFAC	DOMFluor	NA	split-half analysis	Raman-FL Solutions 4.2	NA	tryptophan-like	C1	235, 290	375	HANs	trichloroacetonitrile	71	NA	pos	0.435	0.05	Xiong_2022	2022	CHN
40	NA	ultrafiltration systems	untreated raw	biofouling	6.5	Mg, NH4, totalN	yes	no	HOCl	funct_DOC	0.5	L-ascorbic acid	3	25	NA	NA	dark	200–450	5	250–500	5	NA	Raman	NA	PARAFAC	DOMFluor	NA	split-half analysis	Raman-FL Solutions 4.2	NA	humic-like	C2	250, 340	450	HANs	trichloroacetonitrile	71	NA	pos	0.333	0.05	Xiong_2022	2022	CHN
40	NA	ultrafiltration systems	untreated raw	biofouling	6.5	Mg, NH4, totalN	yes	no	HOCl	funct_DOC	0.5	L-ascorbic acid	3	25	NA	NA	dark	200–450	5	250–500	5	NA	Raman	NA	PARAFAC	DOMFluor	NA	split-half analysis	Raman-FL Solutions 4.2	NA	tyrosine-like	C3	230, 275	320	HANs	trichloroacetonitrile	71	NA	pos	0.062	0.1	Xiong_2022	2022	CHN
40	NA	ultrafiltration systems	untreated raw	biofouling	6.5	Mg, NH4, totalN	yes	no	HOCl	funct_DOC	0.5	L-ascorbic acid	3	25	NA	NA	dark	200–450	5	250–500	5	NA	Raman	NA	PARAFAC	DOMFluor	NA	split-half analysis	Raman-FL Solutions 4.2	NA	tryptophan-like	C1	235, 290	375	THMs	trichloromethane	71	NA	pos	0.521	0.01	Xiong_2022	2022	CHN
40	NA	ultrafiltration systems	untreated raw	biofouling	6.5	Mg, NH4, totalN	yes	no	HOCl	funct_DOC	0.5	L-ascorbic acid	3	25	NA	NA	dark	200–450	5	250–500	5	NA	Raman	NA	PARAFAC	DOMFluor	NA	split-half analysis	Raman-FL Solutions 4.2	NA	humic-like	C2	250, 340	450	THMs	trichloromethane	71	NA	pos	0.599	0.01	Xiong_2022	2022	CHN
40	NA	ultrafiltration systems	untreated raw	biofouling	6.5	Mg, NH4, totalN	yes	no	HOCl	funct_DOC	0.5	L-ascorbic acid	3	25	NA	NA	dark	200–450	5	250–500	5	NA	Raman	NA	PARAFAC	DOMFluor	NA	split-half analysis	Raman-FL Solutions 4.2	NA	tyrosine-like	C3	230, 275	320	THMs	trichloromethane	71	NA	pos	0.641	0.01	Xiong_2022	2022	CHN
40	NA	ultrafiltration systems	untreated raw	biofouling	6.5	Mg, NH4, totalN	yes	no	HOCl	funct_DOC	0.5	L-ascorbic acid	3	25	NA	NA	dark	200–450	5	250–500	5	NA	Raman	NA	PARAFAC	DOMFluor	NA	split-half analysis	Raman-FL Solutions 4.2	NA	tryptophan-like	C1	235, 290	375	THMs	trichloromethane, bromodichloromethane, dibromochloromethane, tribromomethane	71	NA	pos	0.439	0.05	Xiong_2022	2022	CHN
40	NA	ultrafiltration systems	untreated raw	biofouling	6.5	Mg, NH4, totalN	yes	no	HOCl	funct_DOC	0.5	L-ascorbic acid	3	25	NA	NA	dark	200–450	5	250–500	5	NA	Raman	NA	PARAFAC	DOMFluor	NA	split-half analysis	Raman-FL Solutions 4.2	NA	humic-like	C2	250, 340	450	THMs	trichloromethane, bromodichloromethane, dibromochloromethane, tribromomethane	71	NA	pos	0.538	0.01	Xiong_2022	2022	CHN
40	NA	ultrafiltration systems	untreated raw	biofouling	6.5	Mg, NH4, totalN	yes	no	HOCl	funct_DOC	0.5	L-ascorbic acid	3	25	NA	NA	dark	200–450	5	250–500	5	NA	Raman	NA	PARAFAC	DOMFluor	NA	split-half analysis	Raman-FL Solutions 4.2	NA	tyrosine-like	C3	230, 275	320	THMs	trichloromethane, bromodichloromethane, dibromochloromethane, tribromomethane	71	NA	pos	0.681	0.01	Xiong_2022	2022	CHN
40	NA	ultrafiltration systems	untreated raw	biofouling	6.5	Mg, NH4, totalN	yes	no	HOCl	funct_DOC	0.5	L-ascorbic acid	3	25	NA	NA	dark	200–450	5	250–500	5	NA	Raman	NA	PARAFAC	DOMFluor	NA	split-half analysis	Raman-FL Solutions 4.2	NA	tryptophan-like	C1	235, 290	375	HNMs	trichloronitromethane	71	NA	neg	0.102	0.1	Xiong_2022	2022	CHN
40	NA	ultrafiltration systems	untreated raw	biofouling	6.5	Mg, NH4, totalN	yes	no	HOCl	funct_DOC	0.5	L-ascorbic acid	3	25	NA	NA	dark	200–450	5	250–500	5	NA	Raman	NA	PARAFAC	DOMFluor	NA	split-half analysis	Raman-FL Solutions 4.2	NA	humic-like	C2	250, 340	450	HNMs	trichloronitromethane	71	NA	neg	0.179	0.1	Xiong_2022	2022	CHN
40	NA	ultrafiltration systems	untreated raw	biofouling	6.5	Mg, NH4, totalN	yes	no	HOCl	funct_DOC	0.5	L-ascorbic acid	3	25	NA	NA	dark	200–450	5	250–500	5	NA	Raman	NA	PARAFAC	DOMFluor	NA	split-half analysis	Raman-FL Solutions 4.2	NA	tyrosine-like	C3	230, 275	320	HNMs	trichloronitromethane	71	NA	neg	0.035	0.1	Xiong_2022	2022	CHN
41	surface water	membrane + disinfection	reservoir, drinking water system	natural	3-6.5	no	yes	no	HOCl	funct_DOC	3-5	L-ascorbic acid	7	25	7	PO4	dark	220–550	5	220–650	1	2000	Raman	NA	PARAFAC	DOMFluor	NA	residual, split-half analysis	NA	NA	fulvic-like	C1	250, 310	425	HALs	2,2,2-trichloroethane-1,1-diol	12	lin	pos	0.52	0.01	Xu_2021	2021	CHN
41	surface water	membrane + disinfection	reservoir, drinking water system	natural	3-6.5	no	yes	no	HOCl	funct_DOC	3-5	L-ascorbic acid	7	25	7	PO4	dark	220–550	5	220–650	1	2000	Raman	NA	PARAFAC	DOMFluor	NA	residual, split-half analysis	NA	NA	humic-like	C2	260, 380	480	HALs	2,2,2-trichloroethane-1,1-diol	12	lin	pos	0.45	0.01	Xu_2021	2021	CHN
41	surface water	membrane + disinfection	reservoir, drinking water system	natural	3-6.5	no	yes	no	HOCl	funct_DOC	3-5	L-ascorbic acid	7	25	7	PO4	dark	220–550	5	220–650	1	2000	Raman	NA	PARAFAC	DOMFluor	NA	residual, split-half analysis	NA	NA	humic-like	C3	270, 380	450	HALs	2,2,2-trichloroethane-1,1-diol	12	lin	pos	0.50	0.01	Xu_2021	2021	CHN
41	surface water	membrane + disinfection	reservoir, drinking water system	natural	3-6.5	no	yes	no	HOCl	funct_DOC	3-5	L-ascorbic acid	7	25	7	PO4	dark	220–550	5	220–650	1	2000	Raman	NA	PARAFAC	DOMFluor	NA	residual, split-half analysis	NA	NA	fulvic-like	C4	265, 300	475	HALs	2,2,2-trichloroethane-1,1-diol	12	lin	pos	0.32	0.01	Xu_2021	2021	CHN
41	surface water	membrane + disinfection	reservoir, drinking water system	natural	3-6.5	no	yes	no	HOCl	funct_DOC	3-5	L-ascorbic acid	7	25	7	PO4	dark	220–550	5	220–650	1	2000	Raman	NA	PARAFAC	DOMFluor	NA	residual, split-half analysis	NA	NA	tyrosine-like	C5	280	300, 380	HALs	2,2,2-trichloroethane-1,1-diol	12	lin	pos	0.26	0.05	Xu_2021	2021	CHN
41	surface water	membrane + disinfection	reservoir, drinking water system	natural	3-6.5	no	yes	no	HOCl	funct_DOC	3-5	L-ascorbic acid	7	25	7	PO4	dark	220–550	5	220–650	1	2000	Raman	NA	peak intensity	NA	NA	NA	NA	NA	fluorophore_index	FI	370	470/520	HALs	2,2,2-trichloroethane-1,1-diol	12	lin	pos	0.01	0.1	Xu_2021	2021	CHN
41	surface water	membrane + disinfection	reservoir, drinking water system	natural	3-6.5	no	yes	no	HOCl	funct_DOC	3-5	L-ascorbic acid	7	25	7	PO4	dark	220–550	5	220–650	1	2000	Raman	NA	area integration	NA	NA	NA	NA	NA	fluorophore_index	HIX	254	435–480/300–345	HALs	2,2,2-trichloroethane-1,1-diol	12	lin	pos	0.36	0.01	Xu_2021	2021	CHN
41	surface water	membrane + disinfection	reservoir, drinking water system	natural	3-6.5	no	yes	no	HOCl	funct_DOC	3-5	L-ascorbic acid	7	25	7	PO4	dark	220–550	5	220–650	1	2000	Raman	NA	peak intensity	NA	NA	NA	NA	NA	fluorophore_index	BIX	310	380/430	HALs	2,2,2-trichloroethane-1,1-diol	12	lin	pos	0.04	0.1	Xu_2021	2021	CHN
41	surface water	membrane + disinfection	reservoir, drinking water system	natural	3-6.5	no	yes	no	HOCl	funct_DOC	3-5	L-ascorbic acid	7	25	7	PO4	dark	220–550	5	220–650	1	2000	Raman	NA	PARAFAC	DOMFluor	NA	residual, split-half analysis	NA	NA	fulvic-like	C1	250, 310	425	HAAs	dichloroacetic acid	12	lin	pos	0.53	0.01	Xu_2021	2021	CHN
41	surface water	membrane + disinfection	reservoir, drinking water system	natural	3-6.5	no	yes	no	HOCl	funct_DOC	3-5	L-ascorbic acid	7	25	7	PO4	dark	220–550	5	220–650	1	2000	Raman	NA	PARAFAC	DOMFluor	NA	residual, split-half analysis	NA	NA	humic-like	C2	260, 380	480	HAAs	dichloroacetic acid	12	lin	pos	0.58	0.01	Xu_2021	2021	CHN
41	surface water	membrane + disinfection	reservoir, drinking water system	natural	3-6.5	no	yes	no	HOCl	funct_DOC	3-5	L-ascorbic acid	7	25	7	PO4	dark	220–550	5	220–650	1	2000	Raman	NA	PARAFAC	DOMFluor	NA	residual, split-half analysis	NA	NA	humic-like	C3	270, 380	450	HAAs	dichloroacetic acid	12	lin	pos	0.36	0.01	Xu_2021	2021	CHN
41	surface water	membrane + disinfection	reservoir, drinking water system	natural	3-6.5	no	yes	no	HOCl	funct_DOC	3-5	L-ascorbic acid	7	25	7	PO4	dark	220–550	5	220–650	1	2000	Raman	NA	PARAFAC	DOMFluor	NA	residual, split-half analysis	NA	NA	fulvic-like	C4	265, 300	475	HAAs	dichloroacetic acid	12	lin	pos	0.62	0.01	Xu_2021	2021	CHN
41	surface water	membrane + disinfection	reservoir, drinking water system	natural	3-6.5	no	yes	no	HOCl	funct_DOC	3-5	L-ascorbic acid	7	25	7	PO4	dark	220–550	5	220–650	1	2000	Raman	NA	PARAFAC	DOMFluor	NA	residual, split-half analysis	NA	NA	tyrosine-like	C5	280	300, 380	HAAs	dichloroacetic acid	12	lin	pos	0.08	0.05	Xu_2021	2021	CHN
41	surface water	membrane + disinfection	reservoir, drinking water system	natural	3-6.5	no	yes	no	HOCl	funct_DOC	3-5	L-ascorbic acid	7	25	7	PO4	dark	220–550	5	220–650	1	2000	Raman	NA	peak intensity	NA	NA	NA	NA	NA	fluorophore_index	FI	370	470/520	HAAs	dichloroacetic acid	12	lin	neg	0.02	0.1	Xu_2021	2021	CHN
41	surface water	membrane + disinfection	reservoir, drinking water system	natural	3-6.5	no	yes	no	HOCl	funct_DOC	3-5	L-ascorbic acid	7	25	7	PO4	dark	220–550	5	220–650	1	2000	Raman	NA	area integration	NA	NA	NA	NA	NA	fluorophore_index	HIX	254	435–480/300–345	HAAs	dichloroacetic acid	12	lin	pos	0.26	0.01	Xu_2021	2021	CHN
41	surface water	membrane + disinfection	reservoir, drinking water system	natural	3-6.5	no	yes	no	HOCl	funct_DOC	3-5	L-ascorbic acid	7	25	7	PO4	dark	220–550	5	220–650	1	2000	Raman	NA	peak intensity	NA	NA	NA	NA	NA	fluorophore_index	BIX	310	380/430	HAAs	dichloroacetic acid	12	lin	pos	0.06	0.1	Xu_2021	2021	CHN
41	surface water	membrane + disinfection	reservoir, drinking water system	natural	3-6.5	no	yes	no	HOCl	funct_DOC	3-5	L-ascorbic acid	7	25	7	PO4	dark	220–550	5	220–650	1	2000	Raman	NA	PARAFAC	DOMFluor	NA	residual, split-half analysis	NA	NA	fulvic-like	C1	250, 310	425	THMs	NA	12	lin	pos	0.63	0.01	Xu_2021	2021	CHN
41	surface water	membrane + disinfection	reservoir, drinking water system	natural	3-6.5	no	yes	no	HOCl	funct_DOC	3-5	L-ascorbic acid	7	25	7	PO4	dark	220–550	5	220–650	1	2000	Raman	NA	PARAFAC	DOMFluor	NA	residual, split-half analysis	NA	NA	humic-like	C2	260, 380	480	THMs	NA	12	lin	pos	0.65	0.01	Xu_2021	2021	CHN
41	surface water	membrane + disinfection	reservoir, drinking water system	natural	3-6.5	no	yes	no	HOCl	funct_DOC	3-5	L-ascorbic acid	7	25	7	PO4	dark	220–550	5	220–650	1	2000	Raman	NA	PARAFAC	DOMFluor	NA	residual, split-half analysis	NA	NA	humic-like	C3	270, 380	450	THMs	NA	12	lin	pos	0.49	0.01	Xu_2021	2021	CHN
41	surface water	membrane + disinfection	reservoir, drinking water system	natural	3-6.5	no	yes	no	HOCl	funct_DOC	3-5	L-ascorbic acid	7	25	7	PO4	dark	220–550	5	220–650	1	2000	Raman	NA	PARAFAC	DOMFluor	NA	residual, split-half analysis	NA	NA	fulvic-like	C4	265, 300	475	THMs	NA	12	lin	pos	0.58	0.01	Xu_2021	2021	CHN
41	surface water	membrane + disinfection	reservoir, drinking water system	natural	3-6.5	no	yes	no	HOCl	funct_DOC	3-5	L-ascorbic acid	7	25	7	PO4	dark	220–550	5	220–650	1	2000	Raman	NA	PARAFAC	DOMFluor	NA	residual, split-half analysis	NA	NA	tyrosine-like	C5	280	300, 380	THMs	NA	12	lin	pos	0.14	0.05	Xu_2021	2021	CHN
41	surface water	membrane + disinfection	reservoir, drinking water system	natural	3-6.5	no	yes	no	HOCl	funct_DOC	3-5	L-ascorbic acid	7	25	7	PO4	dark	220–550	5	220–650	1	2000	Raman	NA	peak intensity	NA	NA	NA	NA	NA	fluorophore_index	FI	370	470/520	THMs	NA	12	lin	neg	0.00	0.1	Xu_2021	2021	CHN
41	surface water	membrane + disinfection	reservoir, drinking water system	natural	3-6.5	no	yes	no	HOCl	funct_DOC	3-5	L-ascorbic acid	7	25	7	PO4	dark	220–550	5	220–650	1	2000	Raman	NA	area integration	NA	NA	NA	NA	NA	fluorophore_index	HIX	254	435–480/300–345	THMs	NA	12	lin	pos	0.60	0.01	Xu_2021	2021	CHN
41	surface water	membrane + disinfection	reservoir, drinking water system	natural	3-6.5	no	yes	no	HOCl	funct_DOC	3-5	L-ascorbic acid	7	25	7	PO4	dark	220–550	5	220–650	1	2000	Raman	NA	peak intensity	NA	NA	NA	NA	NA	fluorophore_index	BIX	310	380/430	THMs	NA	12	lin	pos	0.05	0.1	Xu_2021	2021	CHN
41	surface water	membrane + disinfection	reservoir, drinking water system	natural	3-6.5	no	yes	no	HOCl	funct_DOC	3-5	L-ascorbic acid	7	25	7	PO4	dark	220–550	5	220–650	1	2000	Raman	NA	PARAFAC	DOMFluor	NA	residual, split-half analysis	NA	NA	fulvic-like	C1	250, 310	425	HAAs	trichloroacetic acid	12	lin	pos	0.68	0.01	Xu_2021	2021	CHN
41	surface water	membrane + disinfection	reservoir, drinking water system	natural	3-6.5	no	yes	no	HOCl	funct_DOC	3-5	L-ascorbic acid	7	25	7	PO4	dark	220–550	5	220–650	1	2000	Raman	NA	PARAFAC	DOMFluor	NA	residual, split-half analysis	NA	NA	humic-like	C2	260, 380	480	HAAs	trichloroacetic acid	12	lin	pos	0.73	0.01	Xu_2021	2021	CHN
41	surface water	membrane + disinfection	reservoir, drinking water system	natural	3-6.5	no	yes	no	HOCl	funct_DOC	3-5	L-ascorbic acid	7	25	7	PO4	dark	220–550	5	220–650	1	2000	Raman	NA	PARAFAC	DOMFluor	NA	residual, split-half analysis	NA	NA	humic-like	C3	270, 380	450	HAAs	trichloroacetic acid	12	lin	pos	0.52	0.01	Xu_2021	2021	CHN
41	surface water	membrane + disinfection	reservoir, drinking water system	natural	3-6.5	no	yes	no	HOCl	funct_DOC	3-5	L-ascorbic acid	7	25	7	PO4	dark	220–550	5	220–650	1	2000	Raman	NA	PARAFAC	DOMFluor	NA	residual, split-half analysis	NA	NA	fulvic-like	C4	265, 300	475	HAAs	trichloroacetic acid	12	lin	pos	0.68	0.01	Xu_2021	2021	CHN
41	surface water	membrane + disinfection	reservoir, drinking water system	natural	3-6.5	no	yes	no	HOCl	funct_DOC	3-5	L-ascorbic acid	7	25	7	PO4	dark	220–550	5	220–650	1	2000	Raman	NA	PARAFAC	DOMFluor	NA	residual, split-half analysis	NA	NA	tyrosine-like	C5	280	300, 380	HAAs	trichloroacetic acid	12	lin	pos	0.20	0.05	Xu_2021	2021	CHN
41	surface water	membrane + disinfection	reservoir, drinking water system	natural	3-6.5	no	yes	no	HOCl	funct_DOC	3-5	L-ascorbic acid	7	25	7	PO4	dark	220–550	5	220–650	1	2000	Raman	NA	peak intensity	NA	NA	NA	NA	NA	fluorophore_index	FI	370	470/520	HAAs	trichloroacetic acid	12	lin	neg	0.00	0.1	Xu_2021	2021	CHN
41	surface water	membrane + disinfection	reservoir, drinking water system	natural	3-6.5	no	yes	no	HOCl	funct_DOC	3-5	L-ascorbic acid	7	25	7	PO4	dark	220–550	5	220–650	1	2000	Raman	NA	area integration	NA	NA	NA	NA	NA	fluorophore_index	HIX	254	435–480/300–345	HAAs	trichloroacetic acid	12	lin	pos	0.37	0.01	Xu_2021	2021	CHN
41	surface water	membrane + disinfection	reservoir, drinking water system	natural	3-6.5	no	yes	no	HOCl	funct_DOC	3-5	L-ascorbic acid	7	25	7	PO4	dark	220–550	5	220–650	1	2000	Raman	NA	peak intensity	NA	NA	NA	NA	NA	fluorophore_index	BIX	310	380/430	HAAs	trichloroacetic acid	12	lin	pos	0.18	0.1	Xu_2021	2021	CHN
42	surface water	coagulation by polyaluminum chloride, PAC, sedimentation, sand filtration, and disinfection via chlorine	raw water, settled water, filtered water	natural humified fractions-HIX>4	5-7	Br, Ca, Mg, Mn, Fe, NH4, NO3	yes	no	HOCl	funct_DOC	NA	Na2SO3	3	25	7	PO4	dark	220-500	5	220-600	2	NA	Raman	3	PARAFAC	NA	NA	split-half analysis	Raman, Rayleigh-NA	dilute	humic-like	C1	260, 310, 330	424	HKs	1,1,1-trichloro-2-propanone	18	lin	NA	0.71	0.01	Zhang_2021	2021	CHN
42	surface water	coagulation by polyaluminum chloride, PAC, sedimentation, sand filtration, and disinfection via chlorine	raw water, settled water, filtered water	natural humified fractions-HIX>4	5-7	Br, Ca, Mg, Mn, Fe, NH4, NO3	yes	no	HOCl	funct_DOC	NA	Na2SO3	3	25	7	PO4	dark	220-500	5	220-600	2	NA	Raman	3	PARAFAC	NA	NA	split-half analysis	Raman, Rayleigh-NA	dilute	humic-like	C2	265, 370	476	HKs	1,1,1-trichloro-2-propanone	18	lin	NA	0.64	0.01	Zhang_2021	2021	CHN
42	surface water	coagulation by polyaluminum chloride, PAC, sedimentation, sand filtration, and disinfection via chlorine	raw water, settled water, filtered water	natural humified fractions-HIX>4	5-7	Br, Ca, Mg, Mn, Fe, NH4, NO3	yes	no	HOCl	funct_DOC	NA	Na2SO3	3	25	7	PO4	dark	220-500	5	220-600	2	NA	Raman	3	PARAFAC	NA	NA	split-half analysis	Raman, Rayleigh-NA	dilute	humic-like	C3	305	370	HKs	1,1,1-trichloro-2-propanone	18	lin	NA	0.67	0.01	Zhang_2021	2021	CHN
42	surface water	coagulation by polyaluminum chloride, PAC, sedimentation, sand filtration, and disinfection via chlorine	raw water, settled water, filtered water	natural microbial fractions-HIX<4	5-7	Br, Ca, Mg, Mn, Fe, NH4, NO3	yes	no	HOCl	funct_DOC	NA	Na2SO3	3	25	7	PO4	dark	220-500	5	220-600	2	NA	Raman	3	PARAFAC	NA	NA	split-half analysis	Raman, Rayleigh-NA	dilute	humic-like	C1	260, 310, 330	424	HKs	1,1,1-trichloro-2-propanone	6	lin	NA	0.56	0.1	Zhang_2021	2021	CHN
42	surface water	coagulation by polyaluminum chloride, PAC, sedimentation, sand filtration, and disinfection via chlorine	raw water, settled water, filtered water	natural microbial fractions-HIX<4	5-7	Br, Ca, Mg, Mn, Fe, NH4, NO3	yes	no	HOCl	funct_DOC	NA	Na2SO3	3	25	7	PO4	dark	220-500	5	220-600	2	NA	Raman	3	PARAFAC	NA	NA	split-half analysis	Raman, Rayleigh-NA	dilute	humic-like	C2	265, 370	476	HKs	1,1,1-trichloro-2-propanone	6	lin	NA	0.91	0.05	Zhang_2021	2021	CHN
42	surface water	coagulation by polyaluminum chloride, PAC, sedimentation, sand filtration, and disinfection via chlorine	raw water, settled water, filtered water	natural microbial fractions-HIX<4	5-7	Br, Ca, Mg, Mn, Fe, NH4, NO3	yes	no	HOCl	funct_DOC	NA	Na2SO3	3	25	7	PO4	dark	220-500	5	220-600	2	NA	Raman	3	PARAFAC	NA	NA	split-half analysis	Raman, Rayleigh-NA	dilute	humic-like	C3	305	370	HKs	1,1,1-trichloro-2-propanone	6	lin	NA	0.01	0.1	Zhang_2021	2021	CHN
42	surface water	coagulation by polyaluminum chloride, PAC, sedimentation, sand filtration, and disinfection via chlorine	raw water, settled water, filtered water	natural humified fractions-HIX>4	5-7	Br, Ca, Mg, Mn, Fe, NH4, NO3	yes	no	HOCl	funct_DOC	NA	Na2SO3	3	25	7	PO4	dark	220-500	5	220-600	2	NA	Raman	3	PARAFAC	NA	NA	split-half analysis	Raman, Rayleigh-NA	dilute	humic-like	C1	260, 310, 330	424	HALs	2,2,2-trichloroethane-1,1-diol	18	lin	NA	0.77	0.01	Zhang_2021	2021	CHN
42	surface water	coagulation by polyaluminum chloride, PAC, sedimentation, sand filtration, and disinfection via chlorine	raw water, settled water, filtered water	natural humified fractions-HIX>4	5-7	Br, Ca, Mg, Mn, Fe, NH4, NO3	yes	no	HOCl	funct_DOC	NA	Na2SO3	3	25	7	PO4	dark	220-500	5	220-600	2	NA	Raman	3	PARAFAC	NA	NA	split-half analysis	Raman, Rayleigh-NA	dilute	humic-like	C2	265, 370	476	HALs	2,2,2-trichloroethane-1,1-diol	18	lin	NA	0.72	0.01	Zhang_2021	2021	CHN
42	surface water	coagulation by polyaluminum chloride, PAC, sedimentation, sand filtration, and disinfection via chlorine	raw water, settled water, filtered water	natural humified fractions-HIX>4	5-7	Br, Ca, Mg, Mn, Fe, NH4, NO3	yes	no	HOCl	funct_DOC	NA	Na2SO3	3	25	7	PO4	dark	220-500	5	220-600	2	NA	Raman	3	PARAFAC	NA	NA	split-half analysis	Raman, Rayleigh-NA	dilute	humic-like	C3	305	370	HALs	2,2,2-trichloroethane-1,1-diol	18	lin	NA	0.72	0.01	Zhang_2021	2021	CHN
42	surface water	coagulation by polyaluminum chloride, PAC, sedimentation, sand filtration, and disinfection via chlorine	raw water, settled water, filtered water	natural microbial fractions-HIX<4	5-7	Br, Ca, Mg, Mn, Fe, NH4, NO3	yes	no	HOCl	funct_DOC	NA	Na2SO3	3	25	7	PO4	dark	220-500	5	220-600	2	NA	Raman	3	PARAFAC	NA	NA	split-half analysis	Raman, Rayleigh-NA	dilute	humic-like	C1	260, 310, 330	424	HALs	2,2,2-trichloroethane-1,1-diol	6	lin	NA	0.82	0.05	Zhang_2021	2021	CHN
42	surface water	coagulation by polyaluminum chloride, PAC, sedimentation, sand filtration, and disinfection via chlorine	raw water, settled water, filtered water	natural microbial fractions-HIX<4	5-7	Br, Ca, Mg, Mn, Fe, NH4, NO3	yes	no	HOCl	funct_DOC	NA	Na2SO3	3	25	7	PO4	dark	220-500	5	220-600	2	NA	Raman	3	PARAFAC	NA	NA	split-half analysis	Raman, Rayleigh-NA	dilute	humic-like	C2	265, 370	476	HALs	2,2,2-trichloroethane-1,1-diol	6	lin	NA	0.26	0.1	Zhang_2021	2021	CHN
42	surface water	coagulation by polyaluminum chloride, PAC, sedimentation, sand filtration, and disinfection via chlorine	raw water, settled water, filtered water	natural microbial fractions-HIX<4	5-7	Br, Ca, Mg, Mn, Fe, NH4, NO3	yes	no	HOCl	funct_DOC	NA	Na2SO3	3	25	7	PO4	dark	220-500	5	220-600	2	NA	Raman	3	PARAFAC	NA	NA	split-half analysis	Raman, Rayleigh-NA	dilute	humic-like	C3	305	370	HALs	2,2,2-trichloroethane-1,1-diol	6	lin	NA	0.75	0.1	Zhang_2021	2021	CHN
42	surface water	coagulation by polyaluminum chloride, PAC, sedimentation, sand filtration, and disinfection via chlorine	raw water, settled water, filtered water	natural humified fractions-HIX>4	5-7	Br, Ca, Mg, Mn, Fe, NH4, NO3	yes	no	HOCl	funct_DOC	NA	Na2SO3	3	25	7	PO4	dark	220-500	5	220-600	2	NA	Raman	3	PARAFAC	NA	NA	split-half analysis	Raman, Rayleigh-NA	dilute	humic-like	C1	260, 310, 330	424	HANs	dichloroacetonitrile	18	lin	NA	0.08	0.1	Zhang_2021	2021	CHN
42	surface water	coagulation by polyaluminum chloride, PAC, sedimentation, sand filtration, and disinfection via chlorine	raw water, settled water, filtered water	natural humified fractions-HIX>4	5-7	Br, Ca, Mg, Mn, Fe, NH4, NO3	yes	no	HOCl	funct_DOC	NA	Na2SO3	3	25	7	PO4	dark	220-500	5	220-600	2	NA	Raman	3	PARAFAC	NA	NA	split-half analysis	Raman, Rayleigh-NA	dilute	humic-like	C2	265, 370	476	HANs	dichloroacetonitrile	18	lin	NA	0.10	0.1	Zhang_2021	2021	CHN
42	surface water	coagulation by polyaluminum chloride, PAC, sedimentation, sand filtration, and disinfection via chlorine	raw water, settled water, filtered water	natural humified fractions-HIX>4	5-7	Br, Ca, Mg, Mn, Fe, NH4, NO3	yes	no	HOCl	funct_DOC	NA	Na2SO3	3	25	7	PO4	dark	220-500	5	220-600	2	NA	Raman	3	PARAFAC	NA	NA	split-half analysis	Raman, Rayleigh-NA	dilute	humic-like	C3	305	370	HANs	dichloroacetonitrile	18	lin	NA	0.01	0.1	Zhang_2021	2021	CHN
42	surface water	coagulation by polyaluminum chloride, PAC, sedimentation, sand filtration, and disinfection via chlorine	raw water, settled water, filtered water	natural microbial fractions-HIX<4	5-7	Br, Ca, Mg, Mn, Fe, NH4, NO3	yes	no	HOCl	funct_DOC	NA	Na2SO3	3	25	7	PO4	dark	220-500	5	220-600	2	NA	Raman	3	PARAFAC	NA	NA	split-half analysis	Raman, Rayleigh-NA	dilute	humic-like	C1	260, 310, 330	424	HANs	dichloroacetonitrile	6	lin	NA	0.83	0.05	Zhang_2021	2021	CHN
42	surface water	coagulation by polyaluminum chloride, PAC, sedimentation, sand filtration, and disinfection via chlorine	raw water, settled water, filtered water	natural microbial fractions-HIX<4	5-7	Br, Ca, Mg, Mn, Fe, NH4, NO3	yes	no	HOCl	funct_DOC	NA	Na2SO3	3	25	7	PO4	dark	220-500	5	220-600	2	NA	Raman	3	PARAFAC	NA	NA	split-half analysis	Raman, Rayleigh-NA	dilute	humic-like	C2	265, 370	476	HANs	dichloroacetonitrile	6	lin	NA	0.49	0.1	Zhang_2021	2021	CHN
42	surface water	coagulation by polyaluminum chloride, PAC, sedimentation, sand filtration, and disinfection via chlorine	raw water, settled water, filtered water	natural microbial fractions-HIX<4	5-7	Br, Ca, Mg, Mn, Fe, NH4, NO3	yes	no	HOCl	funct_DOC	NA	Na2SO3	3	25	7	PO4	dark	220-500	5	220-600	2	NA	Raman	3	PARAFAC	NA	NA	split-half analysis	Raman, Rayleigh-NA	dilute	humic-like	C3	305	370	HANs	dichloroacetonitrile	6	lin	NA	0.60	0.1	Zhang_2021	2021	CHN
42	surface water	coagulation by polyaluminum chloride, PAC, sedimentation, sand filtration, and disinfection via chlorine	raw water, settled water, filtered water	natural humified fractions-HIX>4	5-7	Br, Ca, Mg, Mn, Fe, NH4, NO3	yes	no	HOCl	funct_DOC	NA	Na2SO3	3	25	7	PO4	dark	220-500	5	220-600	2	NA	Raman	3	PARAFAC	NA	NA	split-half analysis	Raman, Rayleigh-NA	dilute	humic-like	C1	260, 310, 330	424	HAAs	monochloroacetic acid, dichloroacetic acid, trichloroacetic acid	18	lin	NA	0.85	0.01	Zhang_2021	2021	CHN
42	surface water	coagulation by polyaluminum chloride, PAC, sedimentation, sand filtration, and disinfection via chlorine	raw water, settled water, filtered water	natural humified fractions-HIX>4	5-7	Br, Ca, Mg, Mn, Fe, NH4, NO3	yes	no	HOCl	funct_DOC	NA	Na2SO3	3	25	7	PO4	dark	220-500	5	220-600	2	NA	Raman	3	PARAFAC	NA	NA	split-half analysis	Raman, Rayleigh-NA	dilute	humic-like	C2	265, 370	476	HAAs	monochloroacetic acid, dichloroacetic acid, trichloroacetic acid	18	lin	NA	0.89	0.01	Zhang_2021	2021	CHN
42	surface water	coagulation by polyaluminum chloride, PAC, sedimentation, sand filtration, and disinfection via chlorine	raw water, settled water, filtered water	natural humified fractions-HIX>4	5-7	Br, Ca, Mg, Mn, Fe, NH4, NO3	yes	no	HOCl	funct_DOC	NA	Na2SO3	3	25	7	PO4	dark	220-500	5	220-600	2	NA	Raman	3	PARAFAC	NA	NA	split-half analysis	Raman, Rayleigh-NA	dilute	humic-like	C3	305	370	HAAs	monochloroacetic acid, dichloroacetic acid, trichloroacetic acid	18	lin	NA	0.73	0.01	Zhang_2021	2021	CHN
42	surface water	coagulation by polyaluminum chloride, PAC, sedimentation, sand filtration, and disinfection via chlorine	raw water, settled water, filtered water	natural microbial fractions-HIX<4	5-7	Br, Ca, Mg, Mn, Fe, NH4, NO3	yes	no	HOCl	funct_DOC	NA	Na2SO3	3	25	7	PO4	dark	220-500	5	220-600	2	NA	Raman	3	PARAFAC	NA	NA	split-half analysis	Raman, Rayleigh-NA	dilute	humic-like	C1	260, 310, 330	424	HAAs	monochloroacetic acid, dichloroacetic acid, trichloroacetic acid	6	lin	NA	0.67	0.1	Zhang_2021	2021	CHN
42	surface water	coagulation by polyaluminum chloride, PAC, sedimentation, sand filtration, and disinfection via chlorine	raw water, settled water, filtered water	natural microbial fractions-HIX<4	5-7	Br, Ca, Mg, Mn, Fe, NH4, NO3	yes	no	HOCl	funct_DOC	NA	Na2SO3	3	25	7	PO4	dark	220-500	5	220-600	2	NA	Raman	3	PARAFAC	NA	NA	split-half analysis	Raman, Rayleigh-NA	dilute	humic-like	C2	265, 370	476	HAAs	monochloroacetic acid, dichloroacetic acid, trichloroacetic acid	6	lin	NA	0.46	0.1	Zhang_2021	2021	CHN
42	surface water	coagulation by polyaluminum chloride, PAC, sedimentation, sand filtration, and disinfection via chlorine	raw water, settled water, filtered water	natural microbial fractions-HIX<4	5-7	Br, Ca, Mg, Mn, Fe, NH4, NO3	yes	no	HOCl	funct_DOC	NA	Na2SO3	3	25	7	PO4	dark	220-500	5	220-600	2	NA	Raman	3	PARAFAC	NA	NA	split-half analysis	Raman, Rayleigh-NA	dilute	humic-like	C3	305	370	HAAs	monochloroacetic acid, dichloroacetic acid, trichloroacetic acid	6	lin	NA	0.51	0.1	Zhang_2021	2021	CHN
42	surface water	coagulation by polyaluminum chloride, PAC, sedimentation, sand filtration, and disinfection via chlorine	raw water, settled water, filtered water	natural humified fractions-HIX>4	5-7	Br, Ca, Mg, Mn, Fe, NH4, NO3	yes	no	HOCl	funct_DOC	NA	Na2SO3	3	25	7	PO4	dark	220-500	5	220-600	2	NA	Raman	3	PARAFAC	NA	NA	split-half analysis	Raman, Rayleigh-NA	dilute	humic-like	C1	260, 310, 330	424	THMs	trichloromethane, bromodichloromethane, dibromochloromethane, tribromomethane	18	lin	NA	0.89	0.01	Zhang_2021	2021	CHN
42	surface water	coagulation by polyaluminum chloride, PAC, sedimentation, sand filtration, and disinfection via chlorine	raw water, settled water, filtered water	natural humified fractions-HIX>4	5-7	Br, Ca, Mg, Mn, Fe, NH4, NO3	yes	no	HOCl	funct_DOC	NA	Na2SO3	3	25	7	PO4	dark	220-500	5	220-600	2	NA	Raman	3	PARAFAC	NA	NA	split-half analysis	Raman, Rayleigh-NA	dilute	humic-like	C2	265, 370	476	THMs	trichloromethane, bromodichloromethane, dibromochloromethane, tribromomethane	18	lin	NA	0.91	0.01	Zhang_2021	2021	CHN
42	surface water	coagulation by polyaluminum chloride, PAC, sedimentation, sand filtration, and disinfection via chlorine	raw water, settled water, filtered water	natural humified fractions-HIX>4	5-7	Br, Ca, Mg, Mn, Fe, NH4, NO3	yes	no	HOCl	funct_DOC	NA	Na2SO3	3	25	7	PO4	dark	220-500	5	220-600	2	NA	Raman	3	PARAFAC	NA	NA	split-half analysis	Raman, Rayleigh-NA	dilute	humic-like	C3	305	370	THMs	trichloromethane, bromodichloromethane, dibromochloromethane, tribromomethane	18	lin	NA	0.77	0.01	Zhang_2021	2021	CHN
42	surface water	coagulation by polyaluminum chloride, PAC, sedimentation, sand filtration, and disinfection via chlorine	raw water, settled water, filtered water	natural microbial fractions-HIX<4	5-7	Br, Ca, Mg, Mn, Fe, NH4, NO3	yes	no	HOCl	funct_DOC	NA	Na2SO3	3	25	7	PO4	dark	220-500	5	220-600	2	NA	Raman	3	PARAFAC	NA	NA	split-half analysis	Raman, Rayleigh-NA	dilute	humic-like	C1	260, 310, 330	424	THMs	trichloromethane, bromodichloromethane, dibromochloromethane, tribromomethane	6	lin	NA	0.83	0.05	Zhang_2021	2021	CHN
42	surface water	coagulation by polyaluminum chloride, PAC, sedimentation, sand filtration, and disinfection via chlorine	raw water, settled water, filtered water	natural microbial fractions-HIX<4	5-7	Br, Ca, Mg, Mn, Fe, NH4, NO3	yes	no	HOCl	funct_DOC	NA	Na2SO3	3	25	7	PO4	dark	220-500	5	220-600	2	NA	Raman	3	PARAFAC	NA	NA	split-half analysis	Raman, Rayleigh-NA	dilute	humic-like	C2	265, 370	476	THMs	trichloromethane, bromodichloromethane, dibromochloromethane, tribromomethane	6	lin	NA	0.57	0.1	Zhang_2021	2021	CHN
42	surface water	coagulation by polyaluminum chloride, PAC, sedimentation, sand filtration, and disinfection via chlorine	raw water, settled water, filtered water	natural microbial fractions-HIX<4	5-7	Br, Ca, Mg, Mn, Fe, NH4, NO3	yes	no	HOCl	funct_DOC	NA	Na2SO3	3	25	7	PO4	dark	220-500	5	220-600	2	NA	Raman	3	PARAFAC	NA	NA	split-half analysis	Raman, Rayleigh-NA	dilute	humic-like	C3	305	370	THMs	trichloromethane, bromodichloromethane, dibromochloromethane, tribromomethane	6	lin	NA	0.55	0.1	Zhang_2021	2021	CHN
43	surface water	none	rice field with organic matter	swine manure	40-220	NA	yes	no	HOCl	funct_DOC	NA	Na2SO3	1	25	8	borate	NA	230-450	5	300-600	5	NA	Raman	NA	PARAFAC	NA	NA	split-half analysis	Raman, Rayleigh-NA	NA	humic-like	C1	255, 320	440	THMs	trichloromethane, bromodichloromethane, dibromochloromethane, tribromomethane	44	lin	pos	0.07	0.1	Zhang_2018	2018	CHN
43	surface water	none	rice field with organic matter	swine manure	40-220	NA	yes	no	HOCl	funct_DOC	NA	Na2SO3	1	25	8	borate	NA	230-450	5	300-600	5	NA	Raman	NA	PARAFAC	NA	NA	split-half analysis	Raman, Rayleigh-NA	NA	tyrosine-like	C2	230	305	THMs	trichloromethane, bromodichloromethane, dibromochloromethane, tribromomethane	44	lin	pos	0.67	0.01	Zhang_2018	2018	CHN
43	surface water	none	rice field with organic matter	swine manure	40-220	NA	yes	no	HOCl	funct_DOC	NA	Na2SO3	1	25	8	borate	NA	230-450	5	300-600	5	NA	Raman	NA	PARAFAC	NA	NA	split-half analysis	Raman, Rayleigh-NA	NA	humic-like	C3	270	500, 320	THMs	trichloromethane, bromodichloromethane, dibromochloromethane, tribromomethane	44	lin	pos	0.24	0.01	Zhang_2018	2018	CHN
43	surface water	none	rice field with organic matter	swine manure	40-220	NA	yes	no	HOCl	funct_DOC	NA	Na2SO3	1	25	8	borate	NA	230-450	5	300-600	5	NA	Raman	NA	PARAFAC	NA	NA	split-half analysis	Raman, Rayleigh-NA	NA	multi-comp	C1-C3	255-270	440-500	THMs	trichloromethane, bromodichloromethane, dibromochloromethane, tribromomethane	44	lin	pos	0.69	0.01	Zhang_2018	2018	CHN
43	surface water	none	rice field with organic matter	swine manure	40-220	NA	yes	no	HOCl	funct_DOC	NA	Na2SO3	1	25	8	borate	NA	230-450	5	300-600	5	NA	Raman	NA	PARAFAC	NA	NA	split-half analysis	Raman, Rayleigh-NA	NA	humic-like	C1	255, 320	440	HAAs	monochloroacetic acid, dichloroacetic acid, trichloroacetic acid, monobromoacetic acid, dibromoacetic acid	44	lin	pos	0.10	0.05	Zhang_2018	2018	CHN
43	surface water	none	rice field with organic matter	swine manure	40-220	NA	yes	no	HOCl	funct_DOC	NA	Na2SO3	1	25	8	borate	NA	230-450	5	300-600	5	NA	Raman	NA	PARAFAC	NA	NA	split-half analysis	Raman, Rayleigh-NA	NA	tyrosine-like	C2	230	305	HAAs	monochloroacetic acid, dichloroacetic acid, trichloroacetic acid, monobromoacetic acid, dibromoacetic acid	44	lin	pos	0.82	0.01	Zhang_2018	2018	CHN
43	surface water	none	rice field with organic matter	swine manure	40-220	NA	yes	no	HOCl	funct_DOC	NA	Na2SO3	1	25	8	borate	NA	230-450	5	300-600	5	NA	Raman	NA	PARAFAC	NA	NA	split-half analysis	Raman, Rayleigh-NA	NA	humic-like	C3	270	500, 320	HAAs	monochloroacetic acid, dichloroacetic acid, trichloroacetic acid, monobromoacetic acid, dibromoacetic acid	44	lin	pos	0.33	0.01	Zhang_2018	2018	CHN
43	surface water	none	rice field with organic matter	swine manure	40-220	NA	yes	no	HOCl	funct_DOC	NA	Na2SO3	1	25	8	borate	NA	230-450	5	300-600	5	NA	Raman	NA	PARAFAC	NA	NA	split-half analysis	Raman, Rayleigh-NA	NA	multi-comp	C1-C3	255-270	440-500	HAAs	monochloroacetic acid, dichloroacetic acid, trichloroacetic acid, monobromoacetic acid, dibromoacetic acid	44	lin	pos	0.83	0.01	Zhang_2018	2018	CHN
43	surface water	none	rice field with organic matter	swine manure	40-220	NA	yes	no	HOCl	funct_DOC	NA	Na2SO3	1	25	8	borate	NA	230-450	5	300-600	5	NA	Raman	NA	PARAFAC	NA	NA	split-half analysis	Raman, Rayleigh-NA	NA	humic-like	C1	255, 320	440	HANs	NA	44	lin	pos	0.09	0.1	Zhang_2018	2018	CHN
43	surface water	none	rice field with organic matter	swine manure	40-220	NA	yes	no	HOCl	funct_DOC	NA	Na2SO3	1	25	8	borate	NA	230-450	5	300-600	5	NA	Raman	NA	PARAFAC	NA	NA	split-half analysis	Raman, Rayleigh-NA	NA	tyrosine-like	C2	230	305	HANs	dichloroacetonitrile, trichloroacetonitrile, bromochloroacetonitrile, dibromoacetonitrile	44	lin	pos	0.72	0.01	Zhang_2018	2018	CHN
43	surface water	none	rice field with organic matter	swine manure	40-220	NA	yes	no	HOCl	funct_DOC	NA	Na2SO3	1	25	8	borate	NA	230-450	5	300-600	5	NA	Raman	NA	PARAFAC	NA	NA	split-half analysis	Raman, Rayleigh-NA	NA	humic-like	C3	270	500, 320	HANs	NA	44	lin	pos	0.28	0.01	Zhang_2018	2018	CHN
43	surface water	none	rice field with organic matter	swine manure	40-220	NA	yes	no	HOCl	funct_DOC	NA	Na2SO3	1	25	8	borate	NA	230-450	5	300-600	5	NA	Raman	NA	PARAFAC	NA	NA	split-half analysis	Raman, Rayleigh-NA	NA	multi-comp	C1-C3	255-270	440-500	HANs	dichloroacetonitrile, trichloroacetonitrile, bromochloroacetonitrile, dibromoacetonitrile	44	lin	pos	0.73	0.01	Zhang_2018	2018	CHN
43	surface water	none	rice field with organic matter	swine manure	40-220	NA	yes	no	HOCl	funct_DOC	NA	Na2SO3	1	25	8	borate	NA	230-450	5	300-600	5	NA	Raman	NA	PARAFAC	NA	NA	split-half analysis	Raman, Rayleigh-NA	NA	humic-like	C1	255, 320	440	HALs	2,2,2-trichloroethane-1,1-diol	44	lin	pos	0.09	0.05	Zhang_2018	2018	CHN
43	surface water	none	rice field with organic matter	swine manure	40-220	NA	yes	no	HOCl	funct_DOC	NA	Na2SO3	1	25	8	borate	NA	230-450	5	300-600	5	NA	Raman	NA	PARAFAC	NA	NA	split-half analysis	Raman, Rayleigh-NA	NA	tyrosine-like	C2	230	305	HALs	2,2,2-trichloroethane-1,1-diol	44	lin	pos	0.77	0.01	Zhang_2018	2018	CHN
43	surface water	none	rice field with organic matter	swine manure	40-220	NA	yes	no	HOCl	funct_DOC	NA	Na2SO3	1	25	8	borate	NA	230-450	5	300-600	5	NA	Raman	NA	PARAFAC	NA	NA	split-half analysis	Raman, Rayleigh-NA	NA	humic-like	C3	270	500, 320	HALs	2,2,2-trichloroethane-1,1-diol	44	lin	pos	0.31	0.01	Zhang_2018	2018	CHN
43	surface water	none	rice field with organic matter	swine manure	40-220	NA	yes	no	HOCl	funct_DOC	NA	Na2SO3	1	25	8	borate	NA	230-450	5	300-600	5	NA	Raman	NA	PARAFAC	NA	NA	split-half analysis	Raman, Rayleigh-NA	NA	multi-comp	C1-C3	255-270	440-500	HALs	2,2,2-trichloroethane-1,1-diol	44	lin	pos	0.78	0.01	Zhang_2018	2018	CHN
43	surface water	none	rice field with organic matter	swine manure	40-220	NA	yes	no	HOCl	funct_DOC	NA	Na2SO3	1	25	8	borate	NA	NA	NA	NA	NA	NA	NA	NA	peak intensity	NA	NA	NA	NA	NA	UV	UV	254	NA	THMs	trichloromethane, bromodichloromethane, dibromochloromethane, tribromomethane	44	lin	pos	0.82	0.01	Zhang_2018	2018	CHN
43	surface water	none	rice field with organic matter	swine manure	40-220	NA	yes	no	HOCl	funct_DOC	NA	Na2SO3	1	25	8	borate	NA	NA	NA	NA	NA	NA	NA	NA	peak intensity	NA	NA	NA	NA	NA	UV	UV	254	NA	HAAs	monochloroacetic acid, dichloroacetic acid, trichloroacetic acid, monobromoacetic acid, dibromoacetic acid	44	lin	pos	0.87	0.01	Zhang_2018	2018	CHN
43	surface water	none	rice field with organic matter	swine manure	40-220	NA	yes	no	HOCl	funct_DOC	NA	Na2SO3	1	25	8	borate	NA	NA	NA	NA	NA	NA	NA	NA	peak intensity	NA	NA	NA	NA	NA	UV	UV	254	NA	HANs	NA	44	lin	pos	0.84	0.01	Zhang_2018	2018	CHN
43	surface water	none	rice field with organic matter	swine manure	40-220	NA	yes	no	HOCl	funct_DOC	NA	Na2SO3	1	25	8	borate	NA	NA	NA	NA	NA	NA	NA	NA	peak intensity	NA	NA	NA	NA	NA	UV	UV	254	NA	HALs	2,2,2-trichloroethane-1,1-diol	44	lin	pos	0.87	0.01	Zhang_2018	2018	CHN
44	surface water	no	headwater streams	natural	0-10	no	yes	no	HOCl	5	NA	Na2SO3	1	25	7.8	PO4	dark	250-500	5	300-550	0.5	1200	NA	NA	PARAFAC	DOMFluor	NA	split-half analysis	290 nm cutoff filter	yes_ns	humic-like	C1	265, 365	458.5	THMs	NA	133	lin	pos	0.90	0.01	Yang.espr_2015	2015	KOR
44	surface water	no	headwater streams	natural	0-10	no	yes	no	HOCl	5	NA	Na2SO3	1	25	7.8	PO4	dark	250-500	5	300-550	0.5	1200	NA	NA	PARAFAC	DOMFluor	NA	split-half analysis	290 nm cutoff filter	yes_ns	humic-like	C2	250, 325	417.5	THMs	NA	133	lin	pos	0.78	0.01	Yang.espr_2015	2015	KOR
44	surface water	no	headwater streams	natural	0-10	no	yes	no	HOCl	5	NA	Na2SO3	1	25	7.8	PO4	dark	250-500	5	300-550	0.5	1200	NA	NA	PARAFAC	DOMFluor	NA	split-half analysis	290 nm cutoff filter	yes_ns	humic-like	C3	325	448.5	THMs	NA	133	lin	pos	0.89	0.01	Yang.espr_2015	2015	KOR
44	surface water	no	headwater streams	natural	0-10	no	yes	no	HOCl	5	NA	Na2SO3	1	25	7.8	PO4	dark	250-500	5	300-550	0.5	1200	NA	NA	PARAFAC	DOMFluor	NA	split-half analysis	290 nm cutoff filter	yes_ns	tyrosine-like	C4	280	322	THMs	NA	133	lin	pos	0.02	0.1	Yang.espr_2015	2015	KOR
44	surface water	no	headwater streams	natural	0-10	no	yes	no	HOCl	5	NA	Na2SO3	1	25	7.8	PO4	dark	250-500	5	300-550	0.5	1200	NA	NA	PARAFAC	DOMFluor	NA	split-half analysis	290 nm cutoff filter	yes_ns	humic-like	C5	280	367.5	THMs	NA	133	lin	pos	0.56	0.01	Yang.espr_2015	2015	KOR
44	surface water	no	headwater streams	natural	0-10	no	yes	no	HOCl	5	NA	Na2SO3	1	25	7.8	PO4	dark	NA	NA	NA	NA	NA	NA	NA	peak intensity	NA	NA	NA	NA	NA	UV	UV	254	NA	THMs	NA	133	lin	pos	0.66	0.01	Yang.espr_2015	2015	KOR
45	synthetic water	UV/electrochemical	after treatment	HA extracted from plants	3	Cl	no	no	UV/HOCl	NA	NA	Na2S2O3	0.05	NA	5-11	NA	UV	NA	NA	NA	NA	NA	NA	NA	peak intensity	NA	NA	NA	NA	NA	UV	UV	254	NA	DBPs	1,1-dichloro-2-propanone, trichloroacetonitrile, 1,1,1-trichloro-2-propanone, bromochloroacetonitrile, dibromoacetonitrile, dichloroacetonitrile, chloropicrin, bromochloroacetonitrile, dibromoacetonitrile, monobromoacetic acid, bromochloroacetic acid, bromodichloroacetic acid, monochloroacetic acid, dibromochloroacetic acid, dibromoacetic acid, dichloroacetic acid, tribromoacetic acid, trichloroa…	111	lin	neg	0.49	0.01	Huang_2022	2022	CHN
45	synthetic water	UV/electrochemical	after treatment	HA extracted from plants	3	Cl	no	no	UV/HOCl	NA	NA	Na2S2O3	0.05	NA	5-11	NA	UV	NA	NA	NA	NA	NA	NA	NA	peak intensity	NA	NA	NA	NA	NA	UV	UV	254	NA	HANs	dichloroacetonitrile	111	lin	neg	0.12	0.1	Huang_2022	2022	CHN
45	synthetic water	UV/electrochemical	after treatment	HA extracted from plants	3	Cl	no	no	UV/HOCl	NA	NA	Na2S2O3	0.05	NA	5-11	NA	UV	NA	NA	NA	NA	NA	NA	NA	peak intensity	NA	NA	NA	NA	NA	UV	UV	254	NA	HANs	trichloroacetonitrile	111	lin	neg	0.22	0.1	Huang_2022	2022	CHN
45	synthetic water	UV/electrochemical	after treatment	HA extracted from plants	3	Cl	no	no	UV/HOCl	NA	NA	Na2S2O3	0.05	NA	5-11	NA	UV	NA	NA	NA	NA	NA	NA	NA	peak intensity	NA	NA	NA	NA	NA	UV	UV	254	NA	HKs	1,1-dichloro-2-propanone	111	lin	neg	0.17	0.1	Huang_2022	2022	CHN
45	synthetic water	UV/electrochemical	after treatment	HA extracted from plants	3	Cl	no	no	UV/HOCl	NA	NA	Na2S2O3	0.05	NA	5-11	NA	UV	NA	NA	NA	NA	NA	NA	NA	peak intensity	NA	NA	NA	NA	NA	UV	UV	254	NA	HKs	1,1,1-trichloro-2-propanone	111	lin	neg	0.26	0.1	Huang_2022	2022	CHN
45	synthetic water	UV/electrochemical	after treatment	HA extracted from plants	3	Cl	no	no	UV/HOCl	NA	NA	Na2S2O3	0.05	NA	5-11	NA	UV	NA	NA	NA	NA	NA	NA	NA	peak intensity	NA	NA	NA	NA	NA	UV	UV	254	NA	HAAs	monochloroacetic acid	111	lin	neg	0.34	0.05	Huang_2022	2022	CHN
45	synthetic water	UV/electrochemical	after treatment	HA extracted from plants	3	Cl	no	no	UV/HOCl	NA	NA	Na2S2O3	0.05	NA	5-11	NA	UV	NA	NA	NA	NA	NA	NA	NA	peak intensity	NA	NA	NA	NA	NA	UV	UV	254	NA	HAAs	dichloroacetic acid	111	lin	neg	0.45	0.01	Huang_2022	2022	CHN
45	synthetic water	UV/electrochemical	after treatment	HA extracted from plants	3	Cl	no	no	UV/HOCl	NA	NA	Na2S2O3	0.05	NA	5-11	NA	UV	NA	NA	NA	NA	NA	NA	NA	peak intensity	NA	NA	NA	NA	NA	UV	UV	254	NA	HAAs	trichloroacetic acid	111	lin	neg	0.40	0.05	Huang_2022	2022	CHN
45	synthetic water	UV/electrochemical	after treatment	HA extracted from plants	3	Cl	no	no	UV/HOCl	NA	NA	Na2S2O3	0.05	NA	5-11	NA	UV	220-450	NA	220-600	NA	1000	NA	NA	PARAFAC	DOMFluor	NA	split-half analysis	NA	NA	humic-like	C1	275	495	DBPs	1,1-dichloro-2-propanone, trichloroacetonitrile, 1,1,1-trichloro-2-propanone, bromochloroacetonitrile, dibromoacetonitrile, dichloroacetonitrile, chloropicrin, bromochloroacetonitrile, dibromoacetonitrile, monobromoacetic acid, bromochloroacetic acid, bromodichloroacetic acid, monochloroacetic acid, dibromochloroacetic acid, dibromoacetic acid, dichloroacetic acid, tribromoacetic acid, trichloroa…	111	lin	neg	0.37	0.05	Huang_2022	2022	CHN
45	synthetic water	UV/electrochemical	after treatment	HA extracted from plants	3	Cl	no	no	UV/HOCl	NA	NA	Na2S2O3	0.05	NA	5-11	NA	UV	220-450	NA	220-600	NA	1000	NA	NA	PARAFAC	DOMFluor	NA	split-half analysis	NA	NA	humic-like	C1	275	495	HANs	dichloroacetonitrile	111	lin	neg	0.20	0.1	Huang_2022	2022	CHN
45	synthetic water	UV/electrochemical	after treatment	HA extracted from plants	3	Cl	no	no	UV/HOCl	NA	NA	Na2S2O3	0.05	NA	5-11	NA	UV	220-450	NA	220-600	NA	1000	NA	NA	PARAFAC	DOMFluor	NA	split-half analysis	NA	NA	humic-like	C1	275	495	HANs	trichloroacetonitrile	111	lin	neg	0.23	0.1	Huang_2022	2022	CHN
45	synthetic water	UV/electrochemical	after treatment	HA extracted from plants	3	Cl	no	no	UV/HOCl	NA	NA	Na2S2O3	0.05	NA	5-11	NA	UV	220-450	NA	220-600	NA	1000	NA	NA	PARAFAC	DOMFluor	NA	split-half analysis	NA	NA	humic-like	C1	275	495	HKs	1,1-dichloro-2-propanone	111	lin	neg	0.18	0.1	Huang_2022	2022	CHN
45	synthetic water	UV/electrochemical	after treatment	HA extracted from plants	3	Cl	no	no	UV/HOCl	NA	NA	Na2S2O3	0.05	NA	5-11	NA	UV	220-450	NA	220-600	NA	1000	NA	NA	PARAFAC	DOMFluor	NA	split-half analysis	NA	NA	humic-like	C1	275	495	HKs	1,1,1-trichloro-2-propanone	111	lin	neg	0.32	0.05	Huang_2022	2022	CHN
45	synthetic water	UV/electrochemical	after treatment	HA extracted from plants	3	Cl	no	no	UV/HOCl	NA	NA	Na2S2O3	0.05	NA	5-11	NA	UV	220-450	NA	220-600	NA	1000	NA	NA	PARAFAC	DOMFluor	NA	split-half analysis	NA	NA	humic-like	C1	275	495	HAAs	monochloroacetic acid	111	lin	neg	0.14	0.1	Huang_2022	2022	CHN
45	synthetic water	UV/electrochemical	after treatment	HA extracted from plants	3	Cl	no	no	UV/HOCl	NA	NA	Na2S2O3	0.05	NA	5-11	NA	UV	220-450	NA	220-600	NA	1000	NA	NA	PARAFAC	DOMFluor	NA	split-half analysis	NA	NA	humic-like	C1	275	495	HAAs	dichloroacetic acid	111	lin	neg	0.41	0.01	Huang_2022	2022	CHN
45	synthetic water	UV/electrochemical	after treatment	HA extracted from plants	3	Cl	no	no	UV/HOCl	NA	NA	Na2S2O3	0.05	NA	5-11	NA	UV	220-450	NA	220-600	NA	1000	NA	NA	PARAFAC	DOMFluor	NA	split-half analysis	NA	NA	humic-like	C1	275	495	HAAs	trichloroacetic acid	111	lin	neg	0.30	0.05	Huang_2022	2022	CHN
45	synthetic water	UV/electrochemical	after treatment	HA extracted from plants	3	Cl	no	no	UV/HOCl	NA	NA	Na2S2O3	0.05	NA	5-11	NA	UV	220-450	NA	220-600	NA	1000	NA	NA	PARAFAC	DOMFluor	NA	split-half analysis	NA	NA	humic-like	C2	275	410	DBPs	1,1-dichloro-2-propanone, trichloroacetonitrile, 1,1,1-trichloro-2-propanone, bromochloroacetonitrile, dibromoacetonitrile, dichloroacetonitrile, chloropicrin, bromochloroacetonitrile, dibromoacetonitrile, monobromoacetic acid, bromochloroacetic acid, bromodichloroacetic acid, monochloroacetic acid, dibromochloroacetic acid, dibromoacetic acid, dichloroacetic acid, tribromoacetic acid, trichloroa…	111	lin	neg	0.45	0.01	Huang_2022	2022	CHN
45	synthetic water	UV/electrochemical	after treatment	HA extracted from plants	3	Cl	no	no	UV/HOCl	NA	NA	Na2S2O3	0.05	NA	5-11	NA	UV	220-450	NA	220-600	NA	1000	NA	NA	PARAFAC	DOMFluor	NA	split-half analysis	NA	NA	humic-like	C2	275	410	HANs	dichloroacetonitrile	111	lin	neg	0.17	0.1	Huang_2022	2022	CHN
45	synthetic water	UV/electrochemical	after treatment	HA extracted from plants	3	Cl	no	no	UV/HOCl	NA	NA	Na2S2O3	0.05	NA	5-11	NA	UV	220-450	NA	220-600	NA	1000	NA	NA	PARAFAC	DOMFluor	NA	split-half analysis	NA	NA	humic-like	C2	275	410	HANs	trichloroacetonitrile	111	lin	neg	0.24	0.1	Huang_2022	2022	CHN
45	synthetic water	UV/electrochemical	after treatment	HA extracted from plants	3	Cl	no	no	UV/HOCl	NA	NA	Na2S2O3	0.05	NA	5-11	NA	UV	220-450	NA	220-600	NA	1000	NA	NA	PARAFAC	DOMFluor	NA	split-half analysis	NA	NA	humic-like	C2	275	410	HKs	1,1-dichloro-2-propanone	111	lin	neg	0.16	0.1	Huang_2022	2022	CHN
45	synthetic water	UV/electrochemical	after treatment	HA extracted from plants	3	Cl	no	no	UV/HOCl	NA	NA	Na2S2O3	0.05	NA	5-11	NA	UV	220-450	NA	220-600	NA	1000	NA	NA	PARAFAC	DOMFluor	NA	split-half analysis	NA	NA	humic-like	C2	275	410	HKs	1,1,1-trichloro-2-propanone	111	lin	neg	0.32	0.05	Huang_2022	2022	CHN
45	synthetic water	UV/electrochemical	after treatment	HA extracted from plants	3	Cl	no	no	UV/HOCl	NA	NA	Na2S2O3	0.05	NA	5-11	NA	UV	220-450	NA	220-600	NA	1000	NA	NA	PARAFAC	DOMFluor	NA	split-half analysis	NA	NA	humic-like	C2	275	410	HAAs	monochloroacetic acid	111	lin	neg	0.23	0.1	Huang_2022	2022	CHN
45	synthetic water	UV/electrochemical	after treatment	HA extracted from plants	3	Cl	no	no	UV/HOCl	NA	NA	Na2S2O3	0.05	NA	5-11	NA	UV	220-450	NA	220-600	NA	1000	NA	NA	PARAFAC	DOMFluor	NA	split-half analysis	NA	NA	humic-like	C2	275	410	HAAs	dichloroacetic acid	111	lin	neg	0.49	0.01	Huang_2022	2022	CHN
45	synthetic water	UV/electrochemical	after treatment	HA extracted from plants	3	Cl	no	no	UV/HOCl	NA	NA	Na2S2O3	0.05	NA	5-11	NA	UV	220-450	NA	220-600	NA	1000	NA	NA	PARAFAC	DOMFluor	NA	split-half analysis	NA	NA	humic-like	C2	275	410	HAAs	trichloroacetic acid	111	lin	neg	0.35	0.05	Huang_2022	2022	CHN
45	synthetic water	UV/electrochemical	after treatment	HA extracted from plants	3	Cl	no	no	UV/HOCl	NA	NA	Na2S2O3	0.05	NA	5-11	NA	UV	220-450	NA	220-600	NA	1000	NA	NA	PARAFAC	DOMFluor	NA	split-half analysis	NA	NA	fulvic-like	C3	230	405	DBPs	1,1-dichloro-2-propanone, trichloroacetonitrile, 1,1,1-trichloro-2-propanone, bromochloroacetonitrile, dibromoacetonitrile, dichloroacetonitrile, chloropicrin, bromochloroacetonitrile, dibromoacetonitrile, monobromoacetic acid, bromochloroacetic acid, bromodichloroacetic acid, monochloroacetic acid, dibromochloroacetic acid, dibromoacetic acid, dichloroacetic acid, tribromoacetic acid, trichloroa…	111	lin	neg	0.25	0.01	Huang_2022	2022	CHN
45	synthetic water	UV/electrochemical	after treatment	HA extracted from plants	3	Cl	no	no	UV/HOCl	NA	NA	Na2S2O3	0.05	NA	5-11	NA	UV	220-450	NA	220-600	NA	1000	NA	NA	PARAFAC	DOMFluor	NA	split-half analysis	NA	NA	fulvic-like	C3	230	405	HANs	dichloroacetonitrile	111	lin	neg	0.07	0.1	Huang_2022	2022	CHN
45	synthetic water	UV/electrochemical	after treatment	HA extracted from plants	3	Cl	no	no	UV/HOCl	NA	NA	Na2S2O3	0.05	NA	5-11	NA	UV	220-450	NA	220-600	NA	1000	NA	NA	PARAFAC	DOMFluor	NA	split-half analysis	NA	NA	fulvic-like	C3	230	405	HANs	trichloroacetonitrile	111	lin	neg	0.16	0.1	Huang_2022	2022	CHN
45	synthetic water	UV/electrochemical	after treatment	HA extracted from plants	3	Cl	no	no	UV/HOCl	NA	NA	Na2S2O3	0.05	NA	5-11	NA	UV	220-450	NA	220-600	NA	1000	NA	NA	PARAFAC	DOMFluor	NA	split-half analysis	NA	NA	fulvic-like	C3	230	405	HKs	1,1-dichloro-2-propanone	111	lin	neg	0.16	0.1	Huang_2022	2022	CHN
45	synthetic water	UV/electrochemical	after treatment	HA extracted from plants	3	Cl	no	no	UV/HOCl	NA	NA	Na2S2O3	0.05	NA	5-11	NA	UV	220-450	NA	220-600	NA	1000	NA	NA	PARAFAC	DOMFluor	NA	split-half analysis	NA	NA	fulvic-like	C3	230	405	HKs	1,1,1-trichloro-2-propanone	111	lin	neg	0.19	0.1	Huang_2022	2022	CHN
45	synthetic water	UV/electrochemical	after treatment	HA extracted from plants	3	Cl	no	no	UV/HOCl	NA	NA	Na2S2O3	0.05	NA	5-11	NA	UV	220-450	NA	220-600	NA	1000	NA	NA	PARAFAC	DOMFluor	NA	split-half analysis	NA	NA	fulvic-like	C3	230	405	HAAs	monochloroacetic acid	111	lin	neg	0.11	0.1	Huang_2022	2022	CHN
45	synthetic water	UV/electrochemical	after treatment	HA extracted from plants	3	Cl	no	no	UV/HOCl	NA	NA	Na2S2O3	0.05	NA	5-11	NA	UV	220-450	NA	220-600	NA	1000	NA	NA	PARAFAC	DOMFluor	NA	split-half analysis	NA	NA	fulvic-like	C3	230	405	HAAs	dichloroacetic acid	111	lin	neg	0.25	0.1	Huang_2022	2022	CHN
45	synthetic water	UV/electrochemical	after treatment	HA extracted from plants	3	Cl	no	no	UV/HOCl	NA	NA	Na2S2O3	0.05	NA	5-11	NA	UV	220-450	NA	220-600	NA	1000	NA	NA	PARAFAC	DOMFluor	NA	split-half analysis	NA	NA	fulvic-like	C3	230	405	HAAs	trichloroacetic acid	111	lin	neg	0.19	0.1	Huang_2022	2022	CHN
45	synthetic water	UV/electrochemical	after treatment	HA extracted from plants	3	Cl	no	no	UV/HOCl	NA	NA	Na2S2O3	0.05	NA	5-11	NA	UV	220-450	NA	220-600	NA	1000	NA	NA	PARAFAC	DOMFluor	NA	split-half analysis	NA	NA	tyrosine-like	C4	220	290	DBPs	1,1-dichloro-2-propanone, trichloroacetonitrile, 1,1,1-trichloro-2-propanone, bromochloroacetonitrile, dibromoacetonitrile, dichloroacetonitrile, chloropicrin, bromochloroacetonitrile, dibromoacetonitrile, monobromoacetic acid, bromochloroacetic acid, bromodichloroacetic acid, monochloroacetic acid, dibromochloroacetic acid, dibromoacetic acid, dichloroacetic acid, tribromoacetic acid, trichloroa…	111	lin	pos	0.36	0.01	Huang_2022	2022	CHN
45	synthetic water	UV/electrochemical	after treatment	HA extracted from plants	3	Cl	no	no	UV/HOCl	NA	NA	Na2S2O3	0.05	NA	5-11	NA	UV	220-450	NA	220-600	NA	1000	NA	NA	PARAFAC	DOMFluor	NA	split-half analysis	NA	NA	tyrosine-like	C4	220	290	HANs	dichloroacetonitrile	111	lin	pos	0.46	0.01	Huang_2022	2022	CHN
45	synthetic water	UV/electrochemical	after treatment	HA extracted from plants	3	Cl	no	no	UV/HOCl	NA	NA	Na2S2O3	0.05	NA	5-11	NA	UV	220-450	NA	220-600	NA	1000	NA	NA	PARAFAC	DOMFluor	NA	split-half analysis	NA	NA	tyrosine-like	C4	220	290	HANs	trichloroacetonitrile	111	lin	pos	0.32	0.05	Huang_2022	2022	CHN
45	synthetic water	UV/electrochemical	after treatment	HA extracted from plants	3	Cl	no	no	UV/HOCl	NA	NA	Na2S2O3	0.05	NA	5-11	NA	UV	220-450	NA	220-600	NA	1000	NA	NA	PARAFAC	DOMFluor	NA	split-half analysis	NA	NA	tyrosine-like	C4	220	290	HKs	1,1-dichloro-2-propanone	111	lin	pos	0.17	0.1	Huang_2022	2022	CHN
45	synthetic water	UV/electrochemical	after treatment	HA extracted from plants	3	Cl	no	no	UV/HOCl	NA	NA	Na2S2O3	0.05	NA	5-11	NA	UV	220-450	NA	220-600	NA	1000	NA	NA	PARAFAC	DOMFluor	NA	split-half analysis	NA	NA	tyrosine-like	C4	220	290	HKs	1,1,1-trichloro-2-propanone	111	lin	pos	0.34	0.05	Huang_2022	2022	CHN
45	synthetic water	UV/electrochemical	after treatment	HA extracted from plants	3	Cl	no	no	UV/HOCl	NA	NA	Na2S2O3	0.05	NA	5-11	NA	UV	220-450	NA	220-600	NA	1000	NA	NA	PARAFAC	DOMFluor	NA	split-half analysis	NA	NA	tyrosine-like	C4	220	290	HAAs	monochloroacetic acid	111	lin	pos	0.10	0.1	Huang_2022	2022	CHN
45	synthetic water	UV/electrochemical	after treatment	HA extracted from plants	3	Cl	no	no	UV/HOCl	NA	NA	Na2S2O3	0.05	NA	5-11	NA	UV	220-450	NA	220-600	NA	1000	NA	NA	PARAFAC	DOMFluor	NA	split-half analysis	NA	NA	tyrosine-like	C4	220	290	HAAs	dichloroacetic acid	111	lin	pos	0.57	0.01	Huang_2022	2022	CHN
45	synthetic water	UV/electrochemical	after treatment	HA extracted from plants	3	Cl	no	no	UV/HOCl	NA	NA	Na2S2O3	0.05	NA	5-11	NA	UV	220-450	NA	220-600	NA	1000	NA	NA	PARAFAC	DOMFluor	NA	split-half analysis	NA	NA	tyrosine-like	C4	220	290	HAAs	trichloroacetic acid	111	lin	pos	0.64	0.01	Huang_2022	2022	CHN
